# Supplementary material for: Identification of novel putative causative genes and genetic marker for male sterility in Japanese cedar (Cryptomeria japonica D.Don)
Source: BMC Genomics. 2018 Apr 23;19:277. doi: 10.1186/s12864-018-4581-5 (PMC5914023; doi:10.1186/s12864-018-4581-5)
Supplement: Supplementary file 2 — C. japonica EST sequencing and assembly summary. *BC: Backcross. (XLSX 29 kb) [file 12864_2018_4581_MOESM2_ESM.xlsx]

## Sheet: Additional File 1
Additional File 2 C. japonica EST sequencing and assembly summary.
				Sequencing		Assembly				Accession No. (Experimet ID)
Organ		Sample conditions	Type of library	Raw sequencing reads (Mbp)	Average read length (bp)	Read used in assembly (Mbp)	Average read length (bp)	Number of isotigs	Average isotig size (bp)
Male Flowers	Roche 454	Male strobili in male-fertile	-	165,153 (65.1)	394.02	159,825 (63.7)	398.73	4337	1006	DRA00550 (DRX081259)
		Male strobili in male-sterile	-	140,002 (55.7)	397.74	135,763 (54.5)	401.39	5065	983	DRA00550 (DRX081258)
		total				298,332 (118.2)		8234
	Illumina HiSeq	Male strobili in male-fertile individuals from BC* population	Bulked library	115,340,410 (11,649)	101	-	-			DRA00550 (DRX081273)
		Male strobili in male-sterile individuals from BC* population	Bulked library	100,180,280 (10,118)	101	-	-			DRA00550 (DRX081274)
Shoots	Roche 454	Shoots	-	273,104 (116.3)	425.97	265,962 (110.6)	415.89	7613	1045	DRA001261 (Nose et al. 2014)
		Apical shoots	-	282,125 (112.5)	398.86	272,754 (104.2)	382.1	8947	991	DRA00550 (DRX081257)
		GA-treated	Bulked library	771,203 (414.3)	537.23	770,719 (411.2)	533.54	18894	1597	DRA00550 (DRX081260)
		Total				1,315,433 (621.2)		19882
	Illumina HiSeq	Shoots Im1243 at several seasonal stages	Bulked library	104,970,982 (10,602)	101	-	-			DRA00550 (DRX081271)
		Apical shoots Im1244 at several seasonal stages	Bulked library	102,404,218 (10,343)	101	-	-			DRA00550 (DRX081272)
Wood	Roche 454	Cambium during active season	-	308,542 (125.1)	405.29	297,778 (121.2)	405.69	14560	1070	DRA000525 (Mishima et al. 2014)
		Cambium during dormant season	-	251,580 (105.5)	419.47	242,982 (98.2)	404.45	8427	1025	DRA00550 (DRX081256)
		Sap/heartwood during annual season	Bulked library	790,732 (388.9)	491.84	789,946 (385.7)	488.28	13175	1443	DRA00550 (DRX081261)
		Total				1,335,157 (603.4)		19942
	Illumina HiSeq	Cambium Im1243 during annual season	-	42,253,872 (4,268)	101.01	-	-			DRA00550 (DRX081267)
		Cambium Im1258 during annual season	-	47,722,636 (4,820)	101	-	-			DRA00550 (DRX081265)
		Cambium Im1274 during annual season	-	46,134,904 (4,660)	101.01	-	-			DRA00550 (DRX081268)
		Cambium Im1289 during annual season	-	27,806,134 (2,808)	100.98	-	-			DRA00550 (DRX081263)
		Cambium Im1305 during annual season	-	36,300,018 (3,666)	100.99	-	-			DRA00550 (DRX081264)
		Cambium Im1321 during annual season	-	34,683,634 (3,503)	101	-	-			DRA00550 (DRX081270)
		Cambium Im1336 during annual season	-	42,315,506 (4,274)	101	-	-			DRA00550 (DRX081266)
		Cambium Im1352 during annual season	-	47,461,482 (4,794)	101.01	-	-			DRA00550 (DRX081269)
Roots	Roche 454	Root of seedlings	Bulked library	682,417 (340.3)	498.71	681,794 (377.6)	495.12	15559	1370	DRA00550 (DRX081262)
						Reassmemble using 9 libraries				Mass Submission sysytem ID
ALL organs	Roche 454			Number of isotigs	Average isotig size (bp)	Longest isotig length	N50 isotig size	Average depth (reads/site)		IABU01000001-IABU01034731
				34731	1724.57	20196	2075	25.18
*BC: Backcross.
