# Supplementary material for: Identification of novel putative causative genes and genetic marker for male sterility in Japanese cedar (Cryptomeria japonica D.Don)
Source: BMC Genomics. 2018 Apr 23;19:277. doi: 10.1186/s12864-018-4581-5 (PMC5914023; doi:10.1186/s12864-018-4581-5)
Supplement: Supplementary file 5 — Summary of SNP discovery in C. japonica. (XLSX 31 kb) [file 12864_2018_4581_MOESM5_ESM.xlsx]

## Sheet: Additional File 5
Additional File 5 Summary of SNP discovery in C. japonica
Library	Platform used	Number of generated SNPs assembled among libraries	Number of generated SNPs mapped against the reference ESTs	Number of generated SNPs mapped against ForestGEN	1st SNP discovery	2nd SNP discovery
Cambium Im1243 during annual season	Illumina HiSeq	-	361405	-	○	○
Cambium Im1258 during annual season
Cambium Im1274 during annual season
Cambium Im1289 during annual season
Cambium Im1305 during annual season
Cambium Im1321 during annual season
Cambium Im1336 during annual season
Cambium Im1352 during annual season
Male strobili in male-fertile individuals from BC* population	Illumina HiSeq	49066	125633	37691	○	○
Male strobili in male-sterile individuals from BC* population
Shoots Im1243 at several seasonal stages	Illumina HiSeq	-	20435	-		○
Apical shoots Im1244 at several seasonal stages
Sap/heartwood during annual season	Roche 454	-	22248	-		○
GA-treated shoot	Roche 454	-	25027	-		○
Roots of seedlings	Roche 454	-	22223	-		○
*BC: Backcross.
