# Supplementary material for: Identification of novel putative causative genes and genetic marker for male sterility in Japanese cedar (Cryptomeria japonica D.Don)
Source: BMC Genomics. 2018 Apr 23;19:277. doi: 10.1186/s12864-018-4581-5 (PMC5914023; doi:10.1186/s12864-018-4581-5)
Supplement: Supplementary file 6 — Summary of all mapped markers. (XLSX 475 kb) [file 12864_2018_4581_MOESM6_ESM.xlsx]

## Sheet: Sheet1
Additional File 6 Summary of all mapped markers.
Name of Markers	LG Position	LG	Name of EST	SQ Position	E-value	Homologous Arabidopsis locus	Description
AX-115724781	0	1	reCj18973	2902	0	AT4G33650.2	DRP3A_dynamin-related_protein_3A_
AX-115692294	0.529	1	reCj13533	143	2.20164e-50	AT1G55280.1	Lipase/lipooxygenase,_PLAT/LH2_family_protein_
AX-115696079	0.529	1	reCj18973	1718	0	AT4G33650.2	DRP3A_dynamin-related_protein_3A_
AX-115696574	0.529	1	reCj20975	1363	0	AT2G01630.1	O-Glycosyl_hydrolases_family_17_protein_
AX-115733744	0.529	1	reCj20975	437	0	AT2G01630.1	O-Glycosyl_hydrolases_family_17_protein_
AX-115708863	1.064	1	reCj19666	2180	0	AT1G55320.1	AAE18_acyl-activating_enzyme_18_
AX-115727559	1.064	1	reCj22064	909	0	AT3G13620.1	Amino_acid_permease_family_protein_
AX-115731329	1.064	1	reCj23045	1081	2.84358e-162	AT3G13620.1	Amino_acid_permease_family_protein_
AX-115724745	1.064	1	reCj23045	1214	2.84358e-162	AT3G13620.1	Amino_acid_permease_family_protein_
AX-115720012	1.064	1	reCj25493	316	3.29901e-60	AT1G80440.1	Galactose_oxidase/kelch_repeat_superfamily_protein_
AX-115724682	1.593	1	reCj18564	2037	9.35701e-170	AT2G37650.1	GRAS_family_transcription_factor_
AX-115717062	1.593	1	reCj18564	2463	9.35701e-170	AT2G37650.1	GRAS_family_transcription_factor_
AX-115694281	1.593	1	reCj29636	141	1.21863e-71	AT5G04800.4	Ribosomal_S17_family_protein_
AX-115693228	2.657	1	reCj20315	1241	0	AT3G13772.1	TMN7,_AtTMN7_transmembrane_nine_7_
AX-115719566	2.657	1	reCj23253	254	5.76226e-136	AT2G42690.1	alpha/beta-Hydrolases_superfamily_protein_
AX-115685817	2.657	1	reCj23253	203	5.76226e-136	AT2G42690.1	alpha/beta-Hydrolases_superfamily_protein_
AX-115718543	2.789	1	reCj20778	351	2.68723e-30	AT3G14200.1	Chaperone_DnaJ-domain_superfamily_protein_
AX-115729331	2.921	1	reCj20778	139	2.68723e-30	AT3G14200.1	Chaperone_DnaJ-domain_superfamily_protein_
AX-115716201	2.921	1	reCj23756	202	1.70231e-104	AT2G16460.1	Protein_of_unknown_function_(DUF1640)_
AX-115690586	3.186	1	reCj15895	449	8.47163e-59	AT3G62840.2	Small_nuclear_ribonucleoprotein_family_protein_
AX-115723599	3.718	1	reCj24248	1011	3.25001e-149	AT2G42690.1	alpha/beta-Hydrolases_superfamily_protein_
AX-115690499	4.514	1	reCj24987	1052	6.25477e-55	AT2G36680.1	Modifier_of_rudimentary_(Mod(r))_protein_
AX-115715966	4.956	1	reCj19003	2181	0	AT5G64030.1	S-adenosyl-L-methionine-dependent_methyltransferases_superfamily_protein_
AX-115709827	5.843	1	reCj19068	1339	0	AT1G76140.1	Prolyl_oligopeptidase_family_protein_
AX-115706436	5.975	1	reCj11560	1847	2.08075e-102	AT1G21380.1	Target_of_Myb_protein_1_
AX-115703106	5.975	1	reCj20234	1292	0	AT3G25800.1	PDF1,_PR_65,_PP2AA2_protein_phosphatase_2A_subunit_A2_
AX-115729712	5.975	1	reCj20234	383	0	AT3G25800.1	PDF1,_PR_65,_PP2AA2_protein_phosphatase_2A_subunit_A2_
AX-115675711	5.975	1	reCj24905	406	3.80352e-37	AT5G64010.1	unknown_protein;_FUNCTIONS_IN:_molecular_function_unknown;_INVOLVED_IN:_biological_process_unknown;_LOCATED_IN:_cellular_component_unknown;_EXPRESSED_IN:_23_plant_structures;
AX-115729040	6.107	1	reCj12874	771	4.24343e-63	AT4G14540.1	NF-YB3_nuclear_factor_Y,_subunit_B3_
AX-115705388	6.107	1	reCj18547	1335	1.13733e-22	AT2G38840.1	Guanylate-binding_family_protein_
AX-115717959	6.107	1	reCj18547	3088	1.13733e-22	AT2G38840.1	Guanylate-binding_family_protein_
AX-115733975	6.107	1	reCj20433	237	1.09354e-164	AT4G36210.3	Protein_of_unknown_function_(DUF726)_
AX-115708338	6.107	1	reCj20433	356	1.09354e-164	AT4G36210.3	Protein_of_unknown_function_(DUF726)_
AX-115720331	6.107	1	reCj24531	614	2.52107e-112	AT2G16650.1	PRORP2_proteinaceous_RNase_P_2_
AX-115679357	6.636	1	MF_BC_CLC_contig_18784	2267	2.37e-67	AT3G55060.1	unknown_protein;_BEST_Arabidopsis_thaliana_protein_match_is:_unknown_protein_(TAIR:AT2G39300.2);_Has_61765_Blast_hits_to_33720_proteins_in_2065_species:_Archae_-_846;_Bacteri
AX-115734981	6.636	1	reCj20899	1336	9.34347e-173	AT5G14050.1	Transducin/WD40_repeat-like_superfamily_protein_
AX-115703339	6.636	1	reCj24921	678	1.52635e-83	AT2G26970.2	Polynucleotidyl_transferase,_ribonuclease_H-like_superfamily_protein_
AX-115709814	6.636	1	reCj26872	592	5.38944e-74	AT3G52960.1	Thioredoxin_superfamily_protein_
AX-115691241	6.636	1	reCj26872	128	5.38944e-74	AT3G52960.1	Thioredoxin_superfamily_protein_
AX-115707822	6.636	1	reCj26872	536	5.38944e-74	AT3G52960.1	Thioredoxin_superfamily_protein_
AX-115696021	7.166	1	reCj12210	1096	0	AT2G28000.1	CPN60A,_CH-CPN60A,_SLP_chaperonin-60alpha_
AX-115717960	7.166	1	reCj12210	956	0	AT2G28000.1	CPN60A,_CH-CPN60A,_SLP_chaperonin-60alpha_
AX-115685730	7.166	1	reCj12211	1483	5.85306e-59	AT2G28000.1	CPN60A,_CH-CPN60A,_SLP_chaperonin-60alpha_
AX-115723770	7.166	1	reCj13962	663	1.27239e-177	AT1G07570.1	APK1A,_APK1_Protein_kinase_superfamily_protein_
AX-115701950	7.166	1	reCj19360	1674	0	AT1G04780.1	Ankyrin_repeat_family_protein_
AX-115692355	7.166	1	reCj24293	457	2.77955e-31	AT1G69780.1	ATHB13_Homeobox-leucine_zipper_protein_family_
AX-115696002	7.166	1	reCj29317	269	8.26289e-42	AT3G44890.1	RPL9_ribosomal_protein_L9_
AX-115734010	7.43	1	reCj19360	2451	0	AT1G04780.1	Ankyrin_repeat_family_protein_
AX-115670937	7.695	1	reCj21220	345	1.39827e-51	AT3G57070.1	Glutaredoxin_family_protein_
AX-115700113	7.695	1	reCj24293	682	2.77955e-31	AT1G69780.1	ATHB13_Homeobox-leucine_zipper_protein_family_
AX-115709186	7.695	1	reCj25293	415	2.0929e-30	AT5G15150.1	ATHB-3,_HAT7,_ATHB3,_HB-3_homeobox_3_
AX-115694057	7.959	1	reCj19360	1515	0	AT1G04780.1	Ankyrin_repeat_family_protein_
AX-115699886	8.224	1	reCj29317	596	8.26289e-42	AT3G44890.1	RPL9_ribosomal_protein_L9_
AX-115689939	8.756	1	reCj14362	676	3.19683e-60	AT5G06710.1	HAT14_homeobox_from_Arabidopsis_thaliana_
AX-115702437	8.756	1	reCj19036	1525	0	AT3G24190.1	Protein_kinase_superfamily_protein_
AX-115689726	9.02	1	reCj10829	1637	0	AT1G59820.1	ALA3_aminophospholipid_ATPase_3_
AX-115726601	9.02	1	reCj18365	1663	0	AT3G11964.1	RNA_binding;RNA_binding_
AX-115724688	9.02	1	reCj18511	133	0	AT1G57820.1	VIM1,_ORTH2_Zinc_finger_(C3HC4-type_RING_finger)_family_protein_
AX-115698508	9.02	1	reCj19513	1256	1.05383e-147	AT5G01960.1	RING/U-box_superfamily_protein_
AX-115708172	9.02	1	reCj25230	270	5.85104e-145	AT2G39700.1	ATEXPA4,_ATEXP4,_ATHEXP_ALPHA_1.6,_EXPA4_expansin_A4_
AX-115729990	9.02	1	reCj25445	293	5.97887e-169	AT3G11945.1	PDS2,_ATHST,_HST_homogentisate_prenyltransferase_
AX-115703042	9.02	1	reCj25445	694	5.97887e-169	AT3G11945.1	PDS2,_ATHST,_HST_homogentisate_prenyltransferase_
AX-115693518	9.02	1	reCj25568	1175	4.47454e-157	AT3G26340.1	N-terminal_nucleophile_aminohydrolases_(Ntn_hydrolases)_superfamily_protein_
AX-115669336	9.02	1	reCj30435	569	2.51096e-21	AT3G52870.1	IQ_calmodulin-binding_motif_family_protein_
AX-115678237	9.02	1	reCj32495	296	1.8232e-06	AT2G46510.1	ATAIB,_AIB_ABA-inducible_BHLH-type_transcription_factor_
AX-115722974	9.285	1	reCj24229	1182	1.29682e-107	AT2G29050.1	ATRBL1,_RBL1_RHOMBOID-like_1_
AX-115679344	9.549	1	MF_BC_CLC_contig_46521	286	2.25e-07	AT3G61920.1	unknown_protein;_FUNCTIONS_IN:_molecular_function_unknown;_INVOLVED_IN:_N-terminal_protein_myristoylation;_LOCATED_IN:_cellular_component_unknown;_EXPRESSED_IN:_shoot,_hypoco
AX-115696099	9.549	1	reCj10972	2133		not availab
AX-115682837	9.549	1	reCj12710	350	2.48536e-32	AT5G02620.1	ANK1,_ATANK1_ankyrin-like1_
AX-115701508	9.549	1	reCj12710	652	2.48536e-32	AT5G02620.1	ANK1,_ATANK1_ankyrin-like1_
AX-115671416	9.549	1	reCj19490	165	0	AT2G20370.1	KAM1,_MUR3_Exostosin_family_protein_
AX-115726570	9.549	1	reCj20504	901	0	AT5G26600.1	Pyridoxal_phosphate_(PLP)-dependent_transferases_superfamily_protein_
AX-115710606	9.549	1	reCj20757	1514	3.64684e-76	AT1G27070.1	5'-AMP-activated_protein_kinase-related_
AX-115697593	9.549	1	reCj21030	148	1.12133e-132	AT1G32130.1	IWS1,_ATIWS1_Transcription_elongation_factor_(TFIIS)_family_protein_
AX-115668219	9.549	1	reCj21362	1174	1.29685e-116	AT1G34300.1	lectin_protein_kinase_family_protein_
AX-115677583	9.549	1	reCj21362	732	1.29685e-116	AT1G34300.1	lectin_protein_kinase_family_protein_
AX-115720332	9.549	1	reCj21539	1323	2.66499e-129	AT3G09470.2	Major_facilitator_superfamily_protein_
AX-115692740	9.549	1	reCj21897	740	8.61193e-113	AT1G34300.1	lectin_protein_kinase_family_protein_
AX-115695135	9.549	1	reCj22677	1414	2.32133e-40	AT3G63290.1	2-oxoglutarate_(2OG)_and_Fe(II)-dependent_oxygenase_superfamily_protein_
AX-115669045	9.549	1	reCj22811	390	1.38698e-144	AT2G27920.1	SCPL51_serine_carboxypeptidase-like_51_
AX-115712566	9.549	1	reCj25560	292	1.56984e-56	AT3G60670.1	PLATZ_transcription_factor_family_protein_
AX-115702832	9.549	1	reCj26602	684	7.52499e-110	AT1G02880.3	TPK1_thiamin_pyrophosphokinase1_
AX-115702247	9.549	1	reCj29226	708	1.20845	AT5G48960.1	HAD-superfamily_hydrolase,_subfamily_IG,_5'-nucleotidase_
AX-115681831	9.549	1	reCj32307	147		not availab
AX-115688053	9.549	1	reCj34223	131	5.76822e-45	AT3G45180.1	Ubiquitin-like_superfamily_protein_
AX-116812938	10.078	1	reCj18672	2941	0	AT5G45160.1	Root_hair_defective_3_GTP-binding_protein_(RHD3)_
AX-115714498	10.078	1	reCj20329	190	0.948633	AT1G01740.2	Protein_kinase_protein_with_tetratricopeptide_repeat_domain_
AX-115680535	10.078	1	reCj25992	1000	3.03578e-61	AT5G46100.1	Pentatricopeptide_repeat_(PPR)_superfamily_protein_
AX-115680575	10.078	1	reCj31651	317		not availab
AX-115684256	10.675	1	reCj25992	1086	3.03578e-61	AT5G46100.1	Pentatricopeptide_repeat_(PPR)_superfamily_protein_
AX-115729470	12.01	1	reCj17765	2087	0	AT5G51200.1	Protein_of_unknown_function_(DUF3414)_
AX-115670377	12.485	1	MF_BC_CLC_contig_22281	1051	4.31e-23	AT3G03341.1	unknown_protein;_Has_30201_Blast_hits_to_17322_proteins_in_780_species:_Archae_-_12;_Bacteria_-_1396;_Metazoa_-_17338;_Fungi_-_3422;_Plants_-_5037;_Viruses_-_0;_Other_Eukaryo
AX-115676201	12.485	1	MF_BC_CLC_contig_43097	247	0	not availab
AX-115671320	12.485	1	MF_BC_CLC_contig_43097	654	0	not availab
AX-115685921	12.485	1	reCj13304	283	3.41168e-127	AT2G26200.1	S-adenosyl-L-methionine-dependent_methyltransferases_superfamily_protein_
AX-115682979	12.485	1	reCj17765	1037	0	AT5G51200.1	Protein_of_unknown_function_(DUF3414)_
AX-115702836	12.485	1	reCj19743	184	0	AT3G09100.2	mRNA_capping_enzyme_family_protein_
AX-115733733	12.485	1	reCj19743	2182	0	AT3G09100.2	mRNA_capping_enzyme_family_protein_
AX-115723320	12.485	1	reCj19743	238	0	AT3G09100.2	mRNA_capping_enzyme_family_protein_
AX-115685497	12.485	1	reCj23463	625	4.04806e-137	AT5G22830.1	ATMGT10,_GMN10,_MGT10,_MRS2-11_magnesium_(Mg)_transporter_10_
AX-115692896	12.485	1	reCj31031	530	2.12298e-70	AT4G16265.1	NRPB9B,_NRPD9B,_NRPE9B_RNA_polymerases_M/15_Kd_subunit_
HS4_c16648	12.485	1	#N/A	#N/A	#N/A	#N/A
AX-115727604	13.083	1	reCj28327	505		not availab
AX-115695555	13.985	1	reCj21425	412	0	AT1G74470.1	Pyridine_nucleotide-disulphide_oxidoreductase_family_protein_
AX-115720669	13.985	1	reCj21425	468	0	AT1G74470.1	Pyridine_nucleotide-disulphide_oxidoreductase_family_protein_
AX-116813814	13.985	1	reCj21425	629	0	AT1G74470.1	Pyridine_nucleotide-disulphide_oxidoreductase_family_protein_
AX-115675754	13.985	1	reCj22299	492	1.06296e-17	AT4G26150.1	CGA1,_GATA22,_GNL_cytokinin-responsive_gata_factor_1_
AX-115731823	13.985	1	reCj23243	402	0	AT1G06570.1	PDS1,_HPD_phytoene_desaturation_1_
AX-115693454	14.886	1	reCj12648	261	0	AT5G54080.2	HGO_homogentisate_1,2-dioxygenase_
AX-115727226	14.886	1	reCj18231	671	0	AT4G33010.1	AtGLDP1,_GLDP1_glycine_decarboxylase_P-protein_1_
AX-115715473	14.886	1	reCj18231	1979	0	AT4G33010.1	AtGLDP1,_GLDP1_glycine_decarboxylase_P-protein_1_
AX-115734268	14.886	1	reCj18231	3419	0	AT4G33010.1	AtGLDP1,_GLDP1_glycine_decarboxylase_P-protein_1_
AX-115689269	15.283	1	reCj29479	716	2.69292e-34	AT5G20740.1	Plant_invertase/pectin_methylesterase_inhibitor_superfamily_protein_
AX-115684789	15.68	1	reCj21036	1158	0	AT4G29680.1	Alkaline-phosphatase-like_family_protein_
AX-115702786	15.944	1	reCj26123	522	1.0836e-179	AT1G65660.1	SMP1_Pre-mRNA_splicing_Prp18-interacting_factor_
AX-115720173	16.208	1	reCj12718	1030	0	AT4G29680.1	Alkaline-phosphatase-like_family_protein_
AX-115668359	16.208	1	reCj14462	1291	1.13787e-41	AT1G55190.1	PRA1.F2,_PRA7_PRA1_(Prenylated_rab_acceptor)_family_protein_
AX-115713255	16.208	1	reCj26123	927	1.0836e-179	AT1G65660.1	SMP1_Pre-mRNA_splicing_Prp18-interacting_factor_
AX-115672259	16.746	1	MF_BC_CLC_contig_9983	213	0.00325	AT4G02200.2	Drought-responsive_family_protein_
AX-115691877	16.746	1	reCj15745	271	1.11447e-34	AT2G28060.1	5'-AMP-activated_protein_kinase_beta-2_subunit_protein_
AX-115706488	16.746	1	reCj19313	1581	8.41857e-88	AT1G15030.1	Protein_of_unknown_function_(DUF789)_
AX-115711325	16.746	1	reCj19313	207	8.41857e-88	AT1G15030.1	Protein_of_unknown_function_(DUF789)_
AX-116813169	16.746	1	reCj19313	811	8.41857e-88	AT1G15030.1	Protein_of_unknown_function_(DUF789)_
AX-115684853	16.746	1	reCj19567	1519	0	AT3G53030.1	SRPK4_ser/arg-rich_protein_kinase_4_
AX-115686828	16.746	1	reCj20131	1433	4.08856e-121	AT1G18390.2	Protein_kinase_superfamily_protein_
AX-115683305	17.283	1	reCj19313	1240	8.41857e-88	AT1G15030.1	Protein_of_unknown_function_(DUF789)_
AX-115721456	17.283	1	reCj19313	1411	8.41857e-88	AT1G15030.1	Protein_of_unknown_function_(DUF789)_
AX-115685672	17.283	1	reCj30301	431	8.44299e-54	AT1G10460.1	GLP7_germin-like_protein_7_
AX-115724490	17.283	1	reCj30301	362	8.44299e-54	AT1G10460.1	GLP7_germin-like_protein_7_
AX-115683034	17.283	1	reCj30487	285	8.9804	AT5G59010.2	Protein_kinase_protein_with_tetratricopeptide_repeat_domain_
AX-115730495	17.549	1	reCj20926	583	0	AT3G02090.1	MPPBETA_Insulinase_(Peptidase_family_M16)_protein_
AX-115709016	17.815	1	reCj22312	305	0	AT2G28310.3	Protein_of_unknown_function_(DUF707)_
AX-115697727	17.815	1	reCj25376	488	2.25834e-60	AT5G49690.1	UDP-Glycosyltransferase_superfamily_protein_
AX-115715491	18.816	1	reCj28360	667	5.57799	AT3G01320.2	SNL1_SIN3-like_1_
AX-115708509	19.147	1	reCj28360	353	5.57799	AT3G01320.2	SNL1_SIN3-like_1_
AX-115681058	19.411	1	Cj.14270_1	392	2.9	AT1G61560.2	Seven transmembrane MLO family protein
AX-115714929	19.411	1	reCj13268	297	5.05555e-114	AT1G05260.1	RCI3,_RCI3A_Peroxidase_superfamily_protein_
AX-115678401	19.411	1	reCj29656	182	1.00629e-51	AT3G18290.1	EMB2454,_BTS_zinc_finger_protein-related_
AX-115683489	19.676	1	reCj28407	475	0.117952	AT1G69370.1	CM3,_cm-3_chorismate_mutase_3_
AX-115691765	19.94	1	reCj22414	1164	1.01257e-95	AT5G25050.1	Major_facilitator_superfamily_protein_
AX-115681510	20.472	1	Cj.2900_1	532	0.077	AT1G16500.1	unknown protein; BEST Arabidopsis thaliana protein match is: unknown protein (TAIR:AT1G79160.1); Has 136 Blast hits to 134 proteins in 17 species: Archae - 0; Bacteria - 0; Metazoa - 0; Fungi - 4; Plants - 131; Viruses - 1; Other Eukaryotes - 0 (source: NCBI BLink).
AX-115710992	20.472	1	reCj20534	2085	0	AT4G14240.1	CBS_domain-containing_protein_with_a_domain_of_unknown_function_(DUF21)_
AX-115699623	20.472	1	reCj20681	299	3.81476e-78	AT5G65200.1	PUB38,_ATPUB38_plant_U-box_38_
AX-115734593	20.472	1	reCj20681	438	3.81476e-78	AT5G65200.1	PUB38,_ATPUB38_plant_U-box_38_
AX-115692353	20.472	1	reCj30055	381	5.26129e-42	AT3G09310.1	unknown_protein;_CONTAINS_InterPro_DOMAIN/s:_Protein_of_unknown_function_DUF37_(InterPro:IPR002696);_Has_5781_Blast_hits_to_5781_proteins_in_1903_species:_Archae_-_0;_Bacteri
AX-115713533	20.736	1	reCj20681	504	3.81476e-78	AT5G65200.1	PUB38,_ATPUB38_plant_U-box_38_
AX-115708918	21.802	1	reCj21954	1462	0	AT1G55150.1	DEA(D/H)-box_RNA_helicase_family_protein_
AX-115723977	21.802	1	reCj21954	1186	0	AT1G55150.1	DEA(D/H)-box_RNA_helicase_family_protein_
AX-115672948	22.6	1	MF_BC_CLC_contig_13273	360	0.00732	AT4G18820.1	AAA-type_ATPase_family_protein_
AX-115693495	22.789	1	reCj29184	229	1.15549e-56	AT5G14280.1	DNA-binding_storekeeper_protein-related_
AX-115682319	23.433	1	reCj06327	168	0	AT5G19820.1	emb2734_ARM_repeat_superfamily_protein_
AX-115694391	23.433	1	reCj24792	631	1.91288e-117	AT2G32600.1	hydroxyproline-rich_glycoprotein_family_protein_
AX-115725437	23.433	1	reCj28681	310	4.45401e-90	AT1G75440.1	UBC16_ubiquitin-conjugating_enzyme_16_
AX-115709238	23.826	1	reCj26405	918		not availab
AX-115679071	24.728	1	MF_BC_CLC_contig_32364	165	3.47e-18	AT5G55250.2	IAMT1_IAA_carboxylmethyltransferase_1_
AX-115722925	24.728	1	reCj23011	279	1.68262e-51	AT1G17665.1	unknown_protein;_FUNCTIONS_IN:_molecular_function_unknown;_INVOLVED_IN:_biological_process_unknown;_LOCATED_IN:_endomembrane_system;_EXPRESSED_IN:_15_plant_structures;_EXPRES
AX-115693364	26.606	1	reCj06498	249	0	AT3G09880.1	ATB'_BETA_Protein_phosphatase_2A_regulatory_B_subunit_family_protein_
AX-115720083	26.606	1	reCj14078	949	3.47744e-88	AT2G19570.1	CDA1,_AT-CDA1,_DESZ_cytidine_deaminase_1_
AX-115685733	26.606	1	reCj14079	365	9.99661	AT5G59780.3	MYB59,_ATMYB59-3_myb_domain_protein_59_
AX-115713812	26.606	1	reCj22490	921	3.92736e-168	AT1G12990.1	beta-1,4-N-acetylglucosaminyltransferase_family_protein_
AX-115721934	26.606	1	reCj22720	262	3.61284e-158	AT5G42650.1	AOS,_CYP74A,_DDE2_allene_oxide_synthase_
AX-115727842	26.606	1	reCj22984	457	2.65446e-163	AT5G42650.1	AOS,_CYP74A,_DDE2_allene_oxide_synthase_
AX-115677767	26.606	1	reCj22984	523	2.65446e-163	AT5G42650.1	AOS,_CYP74A,_DDE2_allene_oxide_synthase_
AX-115672343	27.955	1	reCj23560	1438	2.46799e-109	AT5G23190.1	CYP86B1_cytochrome_P450,_family_86,_subfamily_B,_polypeptide_1_
AX-115716442	29.763	1	reCj22645	603	4.47759e-125	AT2G19480.3	NAP1;2_nucleosome_assembly_protein_1;2_
AX-115721346	29.763	1	reCj26756	133		not availab
AX-115680106	30.657	1	MF_BC_CLC_contig_22000	260	2.1e-20	AT2G33320.1	Calcium-dependent_lipid-binding_(CaLB_domain)_family_protein_
AX-115697898	30.657	1	reCj24518	133	1.33423e-19	AT2G33320.1	Calcium-dependent_lipid-binding_(CaLB_domain)_family_protein_
AX-115718682	30.657	1	reCj24518	211	1.33423e-19	AT2G33320.1	Calcium-dependent_lipid-binding_(CaLB_domain)_family_protein_
AX-115707676	32.747	1	reCj20238	1820	1.30113e-08	AT4G25670.2	unknown_protein;_LOCATED_IN:_cellular_component_unknown;_EXPRESSED_IN:_male_gametophyte,_pollen_tube;_EXPRESSED_DURING:_M_germinated_pollen_stage;_BEST_Arabidopsis_thaliana_p
AX-116813415	32.747	1	reCj20238	493	1.30113e-08	AT4G25670.2	unknown_protein;_LOCATED_IN:_cellular_component_unknown;_EXPRESSED_IN:_male_gametophyte,_pollen_tube;_EXPRESSED_DURING:_M_germinated_pollen_stage;_BEST_Arabidopsis_thaliana_p
AX-115672428	32.747	1	reCj31980	369	1.69618e-28	AT5G41470.1	Nuclear_transport_factor_2_(NTF2)_family_protein_
AX-115668855	33.399	1	reCj27471	353		not availab
AX-115685338	33.664	1	reCj15035	773	2.31962e-24	AT3G12500.1	ATHCHIB,_PR3,_PR-3,_CHI-B,_B-CHI,_HCHIB_basic_chitinase_
AX-115681945	34.373	1	reCj13616	237	1.99142e-38	AT4G36240.1	GATA7_GATA_transcription_factor_7_
AX-115707813	34.725	1	reCj20435	1648	0	AT2G21340.1	MATE_efflux_family_protein_
AX-116812369	34.725	1	reCj20435	811	0	AT2G21340.1	MATE_efflux_family_protein_
AX-115725143	34.725	1	reCj20435	862	0	AT2G21340.1	MATE_efflux_family_protein_
AX-115708905	34.725	1	reCj20657	2096	0	AT4G10550.1	Subtilase_family_protein_
AX-116814033	34.725	1	reCj20657	752	0	AT4G10550.1	Subtilase_family_protein_
AX-115696206	34.725	1	reCj20724	1073	3.8476e-130	AT3G22590.1	PHP,_CDC73_PLANT_HOMOLOGOUS_TO_PARAFIBROMIN_
AX-115714548	34.725	1	reCj20724	1351	3.8476e-130	AT3G22590.1	PHP,_CDC73_PLANT_HOMOLOGOUS_TO_PARAFIBROMIN_
AX-115731362	34.725	1	reCj20724	451	3.8476e-130	AT3G22590.1	PHP,_CDC73_PLANT_HOMOLOGOUS_TO_PARAFIBROMIN_
AX-115732925	34.725	1	reCj20724	665	3.8476e-130	AT3G22590.1	PHP,_CDC73_PLANT_HOMOLOGOUS_TO_PARAFIBROMIN_
AX-115724797	34.725	1	reCj25124	281	9.44178e-44	AT3G25950.1	TRAM,_LAG1_and_CLN8_(TLC)_lipid-sensing_domain_containing_protein_
AX-115710376	34.725	1	reCj25371	557	1.52613e-120	AT3G53620.1	AtPPa4,_PPa4_pyrophosphorylase_4_
AX-115697219	34.725	1	reCj29621	284	1.26793	AT5G62020.1	AT-HSFB2A,_HSFB2A_heat_shock_transcription_factor_B2A_
AX-115701274	34.725	1	reCj29621	341	1.26793	AT5G62020.1	AT-HSFB2A,_HSFB2A_heat_shock_transcription_factor_B2A_
AX-115696804	34.99	1	reCj27717	518	3.57933e-30	AT2G21350.1	RNA-binding_CRS1_/_YhbY_(CRM)_domain_protein_
AX-115672771	35.792	1	MF_BC_CLC_contig_36732	235	0.26	AT1G61170.1	unknown_protein;_FUNCTIONS_IN:_molecular_function_unknown;_INVOLVED_IN:_N-terminal_protein_myristoylation;_LOCATED_IN:_cellular_component_unknown;_EXPRESSED_IN:_19_plant_stru
AX-115672430	35.792	1	MF_BC_CLC_contig_36732	1222	0.26	AT1G61170.1	unknown_protein;_FUNCTIONS_IN:_molecular_function_unknown;_INVOLVED_IN:_N-terminal_protein_myristoylation;_LOCATED_IN:_cellular_component_unknown;_EXPRESSED_IN:_19_plant_stru
AX-115719134	35.792	1	reCj08483	502	1.35452e-36	AT1G27170.2	transmembrane_receptors;ATP_binding_
AX-115670880	35.792	1	reCj18805	1453	5.54115e-76	AT4G08850.1	Leucine-rich_repeat_receptor-like_protein_kinase_family_protein_
AX-115677326	35.792	1	reCj18805	211	5.54115e-76	AT4G08850.1	Leucine-rich_repeat_receptor-like_protein_kinase_family_protein_
AX-115719115	35.792	1	reCj18805	2506	5.54115e-76	AT4G08850.1	Leucine-rich_repeat_receptor-like_protein_kinase_family_protein_
AX-115707252	35.792	1	reCj18805	536	5.54115e-76	AT4G08850.1	Leucine-rich_repeat_receptor-like_protein_kinase_family_protein_
AX-115678587	35.792	1	reCj19203	1421	7.22098e-103	AT5G46330.1	FLS2_Leucine-rich_receptor-like_protein_kinase_family_protein_
AX-115719413	35.792	1	reCj19411	744	0	AT3G24090.1	glutamine-fructose-6-phosphate_transaminase_(isomerizing)s;sugar_binding;transaminases_
AX-115686679	35.792	1	reCj25124	162	9.44178e-44	AT3G25950.1	TRAM,_LAG1_and_CLN8_(TLC)_lipid-sensing_domain_containing_protein_
AX-115680617	37.304	1	MF_BC_CLC_contig_55036	236	0.04	AT3G07540.1	Actin-binding_FH2_(formin_homology_2)_family_protein_
AX-115720143	39.266	1	reCj19466	1572	9.1236e-177	AT5G49880.1	mitotic_checkpoint_family_protein_
AX-115699406	39.331	1	reCj19466	1351	9.1236e-177	AT5G49880.1	mitotic_checkpoint_family_protein_
AX-115680611	39.829	1	MF_BC_CLC_contig_17206	1167	3.85e-52	AT1G52380.1	NUP50_(Nucleoporin_50_kDa)_protein_
AX-115673892	39.829	1	MF_BC_CLC_contig_22135	134	3.48e-32	AT2G46760.1	D-arabinono-1,4-lactone_oxidase_family_protein_
AX-115733296	39.829	1	reCj20792	1555	6.38228e-52	AT1G52380.1	NUP50_(Nucleoporin_50_kDa)_protein_
AX-115728027	39.829	1	reCj21154	1520	6.90071e-134	AT1G72470.1	ATEXO70D1,_EXO70D1_exocyst_subunit_exo70_family_protein_D1_
AX-115669426	39.829	1	reCj22522	536	3.44662e-97	AT2G28490.1	RmlC-like_cupins_superfamily_protein_
AX-115665945	39.829	1	reCj22522	599	3.44662e-97	AT2G28490.1	RmlC-like_cupins_superfamily_protein_
AX-115683637	39.829	1	reCj23013	1024	1.289e-141	AT2G39420.1	alpha/beta-Hydrolases_superfamily_protein_
AX-115682192	39.829	1	reCj23583	1101	1.47916e-68	AT2G20230.1	Tetraspanin_family_protein_
AX-115719279	39.829	1	reCj24953	180	8.44079e-87	AT5G36110.1	CYP716A1_cytochrome_P450,_family_716,_subfamily_A,_polypeptide_1_
AX-115698267	39.829	1	reCj24953	336	8.44079e-87	AT5G36110.1	CYP716A1_cytochrome_P450,_family_716,_subfamily_A,_polypeptide_1_
AX-115671869	40.587	1	reCj32507	232	6.14753e-28	AT5G15230.1	GASA4_GAST1_protein_homolog_4_
AX-115672468	40.717	1	MF_BC_CLC_contig_464	234	1e-104	AT3G19430.1	late_embryogenesis_abundant_protein-related_/_LEA_protein-related_
AX-115731575	40.717	1	reCj23616	1150	5.31798e-168	AT1G75620.1	glyoxal_oxidase-related_protein_
AX-115726616	40.717	1	reCj24256	1086	1.1448e-116	AT1G17160.1	pfkB-like_carbohydrate_kinase_family_protein_
AX-115684691	40.717	1	reCj24256	1243	1.1448e-116	AT1G17160.1	pfkB-like_carbohydrate_kinase_family_protein_
AX-115676691	42.911	1	MF_BC_CLC_contig_25111	133	3.61e-180	AT1G75620.1	glyoxal_oxidase-related_protein_
AX-115672223	44.836	1	reCj18279	1730	5.08082e-132	AT3G48195.1	Phox_(PX)_domain-containing_protein_
AX-115712902	46.762	1	reCj19865	2013	0	AT2G28390.1	SAND_family_protein_
AX-115727265	46.762	1	reCj24201	527	1.19206e-95	AT1G73066.1	Leucine-rich_repeat_family_protein_
AX-115734404	47.138	1	reCj27922	777	3.32551e-06	AT2G28140.1	Protein_of_unknown_function_(DUF1635)_
AX-115702774	47.138	1	reCj27922	577	3.32551e-06	AT2G28140.1	Protein_of_unknown_function_(DUF1635)_
AX-115722019	47.138	1	reCj27922	945	3.32551e-06	AT2G28140.1	Protein_of_unknown_function_(DUF1635)_
AX-115697057	47.138	1	reCj27922	271	3.32551e-06	AT2G28140.1	Protein_of_unknown_function_(DUF1635)_
AX-115685965	47.675	1	reCj09959	1077	1.70599e-87	AT1G27170.1	transmembrane_receptors;ATP_binding_
AX-115734075	48.755	1	reCj17900	3662		not availab
AX-115681819	50.383	1	reCj18442	1991	1.18577e-148	AT3G20770.1	EIN3,_AtEIN3_Ethylene_insensitive_3_family_protein_
AX-115702607	52.044	1	reCj09820	732	0	AT5G65750.1	2-oxoglutarate_dehydrogenase,_E1_component_
AX-115711651	52.565	1	reCj23024	795	9.5603e-70	AT3G55340.1	PHIP1_phragmoplastin_interacting_protein_1_
AX-115690477	52.565	1	reCj32094	159	3.48242e-28	AT5G43970.1	TOM22-V,_TOM9-2,_ATTOM22-V_translocase_of_outer_membrane_22-V_
AX-115722960	53.006	1	reCj29551	180	4.68724e-42	AT4G13480.1	AtMYB79,_MYB79_myb_domain_protein_79_
AX-115700604	53.006	1	reCj29551	500	4.68724e-42	AT4G13480.1	AtMYB79,_MYB79_myb_domain_protein_79_
AX-115682074	53.228	1	reCj05012	1220	2.10985e-112	AT4G32300.1	SD2-5_S-domain-2_5_
AX-115702891	53.228	1	reCj05015	643	4.39176e-60	AT4G32300.1	SD2-5_S-domain-2_5_
AX-115722483	53.228	1	reCj13598	682	1.32057e-130	AT5G54380.1	THE1_protein_kinase_family_protein_
AX-115720853	53.891	1	reCj12303	1517	9.29624e-113	AT5G12890.1	UDP-Glycosyltransferase_superfamily_protein_
AX-115680840	54.604	1	MF_BC_CLC_contig_19639	227	1.56e-32	AT1G72050.2	TFIIIA_transcription_factor_IIIA_
AX-115685903	56.039	1	reCj30463	633	3.43819e-119	AT3G63270.1	CONTAINS_InterPro_DOMAIN/s:_Putative_harbinger_transposase-derived_nuclease_(InterPro:IPR006912);_BEST_Arabidopsis_thaliana_protein_match_is:_PIF_/_Ping-Pong_family_of_plant_
AX-115708539	56.756	1	reCj15772	781	4.54379e-13	AT4G40045.1	unknown_protein;_Has_30201_Blast_hits_to_17322_proteins_in_780_species:_Archae_-_12;_Bacteria_-_1396;_Metazoa_-_17338;_Fungi_-_3422;_Plants_-_5037;_Viruses_-_0;_Other_Eukaryo
AX-115665883	56.756	1	reCj19029	1929	9.30056e-10	AT1G07710.1	Ankyrin_repeat_family_protein_
AX-115684345	56.756	1	reCj29939	468	6.54773e-09	AT3G12770.1	MEF22_mitochondrial_editing_factor_22_
AX-115681685	57.102	1	reCj11986	141	8.39821e-61	AT3G48080.1	alpha/beta-Hydrolases_superfamily_protein_
AX-115706895	57.632	1	reCj11986	1422	8.39821e-61	AT3G48080.1	alpha/beta-Hydrolases_superfamily_protein_
AX-115669133	58.164	1	reCj18291	2686	0	AT2G27900.2	CONTAINS_InterPro_DOMAIN/s:_Protein_of_unknown_function_DUF2451,_C-terminal_(InterPro:IPR019514),_Vacuolar_protein_sorting-associated_protein_54_(InterPro:IPR019515);_Has_353
AX-115714713	58.966	1	reCj21485	921	7.79627e-131	AT2G39570.1	ACT_domain-containing_protein_
AX-115682054	58.966	1	reCj21485	1045	7.79627e-131	AT2G39570.1	ACT_domain-containing_protein_
AX-115725704	59.585	1	reCj21020	1052		not availab
AX-115702896	59.585	1	reCj21020	1296		not availab
AX-115669116	59.585	1	reCj21241	1044	1.82222e-111	AT5G12890.1	UDP-Glycosyltransferase_superfamily_protein_
AX-115674779	59.585	1	reCj21241	1171	1.82222e-111	AT5G12890.1	UDP-Glycosyltransferase_superfamily_protein_
AX-115676112	59.585	1	reCj21241	995	1.82222e-111	AT5G12890.1	UDP-Glycosyltransferase_superfamily_protein_
AX-115706249	59.585	1	reCj21303	977	0.350758	AT5G45160.1	Root_hair_defective_3_GTP-binding_protein_(RHD3)_
AX-115720315	60.368	1	reCj26551	611	3.25652e-58	AT3G10400.1	RNA_recognition_motif_and_CCHC-type_zinc_finger_domains_containing_protein_
AX-115706203	60.83	1	reCj19942	2024	8.28107	AT1G09550.1	Pectinacetylesterase_family_protein_
AX-115666880	60.83	1	reCj31198	616	5.81392	AT1G11320.1	unknown_protein;_FUNCTIONS_IN:_molecular_function_unknown;_INVOLVED_IN:_biological_process_unknown;_LOCATED_IN:_mitochondrion,_plastid;_EXPRESSED_IN:_7_plant_structures;_EXPR
AX-115692969	61.359	1	reCj14672	1078	4.34429e-105	AT5G22950.1	VPS24.1_SNF7_family_protein_
AX-115705631	61.359	1	reCj14672	1262	4.34429e-105	AT5G22950.1	VPS24.1_SNF7_family_protein_
AX-115707766	61.359	1	reCj14673	591	6.60226e-107	AT5G22950.1	VPS24.1_SNF7_family_protein_
AX-116812904	61.359	1	reCj20851	1320	0	AT3G10410.1	SCPL49,_CPY_SERINE_CARBOXYPEPTIDASE-LIKE_49_
AX-115677911	62.212	1	Cj.14499_1	129	2	AT1G69360.1	Plant protein of unknown function (DUF863)
AX-115688800	63.065	1	reCj24136	652	0.192371	AT4G17250.2	unknown_protein;_FUNCTIONS_IN:_molecular_function_unknown;_INVOLVED_IN:_heat_acclimation;_LOCATED_IN:_cellular_component_unknown;_EXPRESSED_IN:_12_plant_structures;_EXPRESSED
AX-115664969	63.489	1	MF_BC_CLC_contig_39902	198	0	not availab
AX-115677094	63.489	1	reCj12624	2122	0	AT2G28100.1	ATFUC1,_FUC1_alpha-L-fucosidase_1_
AX-115709711	63.489	1	reCj18716	2326	0	AT4G23460.1	Adaptin_family_protein_
AX-115679162	63.489	1	reCj21229	1498	2.48724	AT1G67140.1	SWEETIE_HEAT_repeat-containing_protein_
AX-115693106	63.489	1	reCj22156	1184	0	AT1G62940.1	ACOS5_acyl-CoA_synthetase_5_
AX-115695656	63.489	1	reCj25026	587	9.03982e-99	AT1G02410.1	cytochrome_c_oxidase_assembly_protein_CtaG_/_Cox11_family_
AX-115683470	63.489	1	reCj26687	200	7.8058e-161	AT4G32390.1	Nucleotide-sugar_transporter_family_protein_
AX-115723863	63.489	1	reCj29720	126	6.94953e-19	AT1G08125.3	S-adenosyl-L-methionine-dependent_methyltransferases_superfamily_protein_
AX-115710429	63.886	1	reCj23356	1211		not availab
AX-115676103	64.283	1	MF_BC_CLC_contig_7355	278	5.91	AT1G13790.1	XH/XS_domain-containing_protein_
AX-115695780	64.283	1	reCj07702	359	0.111027	AT5G46220.1	Protein_of_unknown_function_(DUF616)_
AX-115700683	64.283	1	reCj07702	415	0.111027	AT5G46220.1	Protein_of_unknown_function_(DUF616)_
AX-115685116	64.283	1	reCj10812	3616	1.96668e-148	AT2G37520.1	Acyl-CoA_N-acyltransferase_with_RING/FYVE/PHD-type_zinc_finger_domain_
AX-115699863	64.283	1	reCj10812	3667	1.96668e-148	AT2G37520.1	Acyl-CoA_N-acyltransferase_with_RING/FYVE/PHD-type_zinc_finger_domain_
AX-115710160	64.283	1	reCj11446	525	6.71311e-71	AT2G33580.1	Protein_kinase_superfamily_protein_
AX-115692694	64.283	1	reCj12810	805	0	AT2G22240.1	ATMIPS2,_MIPS2,_ATIPS2_myo-inositol-1-phosphate_synthase_2_
AX-115689390	64.283	1	reCj17963	1978	5.19773e-173	AT1G20980.1	SPL14,_FBR6,_SPL1R2,_ATSPL14_squamosa_promoter_binding_protein-like_14_
AX-115700922	64.283	1	reCj17963	2060	5.19773e-173	AT1G20980.1	SPL14,_FBR6,_SPL1R2,_ATSPL14_squamosa_promoter_binding_protein-like_14_
AX-115717124	64.283	1	reCj17963	2459	5.19773e-173	AT1G20980.1	SPL14,_FBR6,_SPL1R2,_ATSPL14_squamosa_promoter_binding_protein-like_14_
AX-115734217	64.283	1	reCj17963	3598	5.19773e-173	AT1G20980.1	SPL14,_FBR6,_SPL1R2,_ATSPL14_squamosa_promoter_binding_protein-like_14_
AX-115727782	64.283	1	reCj17963	694	5.19773e-173	AT1G20980.1	SPL14,_FBR6,_SPL1R2,_ATSPL14_squamosa_promoter_binding_protein-like_14_
AX-115728673	64.283	1	reCj18283	3529	0	AT1G07670.1	ATECA4,_ECA4_endomembrane-type_CA-ATPase_4_
AX-115706821	64.283	1	reCj18289	1185	4.58752e-85	AT4G36870.2	BLH2,_SAW1_BEL1-like_homeodomain_2_
AX-115719083	64.283	1	reCj18289	1358	4.58752e-85	AT4G36870.2	BLH2,_SAW1_BEL1-like_homeodomain_2_
AX-115731750	64.283	1	reCj18289	1714	4.58752e-85	AT4G36870.2	BLH2,_SAW1_BEL1-like_homeodomain_2_
AX-115710835	64.283	1	reCj18289	2144	4.58752e-85	AT4G36870.2	BLH2,_SAW1_BEL1-like_homeodomain_2_
AX-115715656	64.283	1	reCj18289	3132	4.58752e-85	AT4G36870.2	BLH2,_SAW1_BEL1-like_homeodomain_2_
AX-116812107	64.283	1	reCj18289	3450	4.58752e-85	AT4G36870.2	BLH2,_SAW1_BEL1-like_homeodomain_2_
AX-115732466	64.283	1	reCj18289	624	4.58752e-85	AT4G36870.2	BLH2,_SAW1_BEL1-like_homeodomain_2_
AX-115725269	64.283	1	reCj23818	698	3.11215e-90	AT5G63100.1	S-adenosyl-L-methionine-dependent_methyltransferases_superfamily_protein_
AX-115713179	64.283	1	reCj24842	511	1.24009e-32	AT2G31730.1	basic_helix-loop-helix_(bHLH)_DNA-binding_superfamily_protein_
AX-115699537	64.283	1	reCj25903	669	5.80121e-64	AT5G54680.1	ILR3,_bHLH105_basic_helix-loop-helix_(bHLH)_DNA-binding_superfamily_protein_
AX-115720973	64.283	1	reCj29900	472	1.2417e-07	AT4G25020.1	D111/G-patch_domain-containing_protein_
AX-115728653	64.653	1	reCj17963	4131	5.19773e-173	AT1G20980.1	SPL14,_FBR6,_SPL1R2,_ATSPL14_squamosa_promoter_binding_protein-like_14_
AX-115720214	65.023	1	reCj10505	1127	0	AT3G53130.1	LUT1,_CYP97C1_Cytochrome_P450_superfamily_protein_
AX-115705371	65.023	1	reCj11446	461	6.71311e-71	AT2G33580.1	Protein_kinase_superfamily_protein_
AX-115682249	65.023	1	reCj22103	1258	1.08528e-09	AT5G59350.1	unknown_protein;_FUNCTIONS_IN:_molecular_function_unknown;_INVOLVED_IN:_biological_process_unknown;_LOCATED_IN:_endomembrane_system;_EXPRESSED_IN:_23_plant_structures;_EXPRES
AX-115708501	65.023	1	reCj23327	836	2.26e-32	AT3G14460.1	LRR_and_NB-ARC_domains-containing_disease_resistance_protein_
HS4_rep_c15195	65.023	1	#N/A	#N/A	#N/A	#N/A
AX-115677713	65.21	1	reCj17950	1026	0	AT5G04480.1	UDP-Glycosyltransferase_superfamily_protein_
AX-115724033	65.21	1	reCj17950	2471	0	AT5G04480.1	UDP-Glycosyltransferase_superfamily_protein_
AX-115709414	65.393	1	reCj11330	1337	1.52105e-34	AT1G72200.1	RING/U-box_superfamily_protein_
AX-115730731	65.393	1	reCj11330	698	1.52105e-34	AT1G72200.1	RING/U-box_superfamily_protein_
AX-115710258	65.393	1	reCj19603	1961	2.71175e-14	AT1G32340.1	NHL8_NDR1/HIN1-like_8_
AX-115717872	65.393	1	reCj19603	2345	2.71175e-14	AT1G32340.1	NHL8_NDR1/HIN1-like_8_
AX-115674407	65.393	1	reCj22167	311	0.547591	AT5G66460.1	MAN7,_AtMAN7_Glycosyl_hydrolase_superfamily_protein_
AX-115699950	65.393	1	reCj25173	933	7.65942e-86	AT3G25920.1	RPL15_ribosomal_protein_L15_
AX-115669661	65.393	1	reCj28840	242	1.24105e-29	AT3G53630.1	unknown_protein;_BEST_Arabidopsis_thaliana_protein_match_is:_unknown_protein_(TAIR:AT4G18692.1);_Has_42_Blast_hits_to_42_proteins_in_10_species:_Archae_-_0;_Bacteria_-_0;_Met
AX-115701544	65.393	1	reCj29010	365	2.68498e-16	AT3G23830.2	GR-RBP4,_GRP4_glycine-rich_RNA-binding_protein_4_
AX-115719560	66.138	1	reCj12370	1371	2.84564e-44	AT1G53645.1	hydroxyproline-rich_glycoprotein_family_protein_
AX-115686383	66.138	1	reCj12370	2105	2.84564e-44	AT1G53645.1	hydroxyproline-rich_glycoprotein_family_protein_
AX-116812896	66.138	1	reCj18064	932	0	AT5G13680.1	ELO2,_ABO1_IKI3_family_protein_
AX-115711864	66.138	1	reCj19366	267	0	AT5G41460.1	Protein_of_unknown_function_(DUF604)_
AX-115686567	66.138	1	reCj22715	475	1.4278e-140	AT5G23340.1	RNI-like_superfamily_protein_
AX-115672271	66.138	1	reCj30395	589	1.46917e-43	AT1G31170.2	ATSRX,_SRX_sulfiredoxin_
AX-115671087	66.27	1	MF_BC_CLC_contig_22498	466	3.94	AT3G46810.1	Cysteine/Histidine-rich_C1_domain_family_protein_
AX-115710148	66.27	1	reCj18452	2552	0	AT1G76390.2	ARM_repeat_superfamily_protein_
AX-115686083	66.27	1	reCj19217	2511	3.52174e-123	AT5G38840.1	SMAD/FHA_domain-containing_protein_
AX-115665204	66.27	1	reCj19713	1084	1.06599e-81	AT1G20370.1	Pseudouridine_synthase_family_protein_
AX-115685711	66.27	1	reCj22280	144	4.37744e-55	AT3G52380.1	CP33,_PDE322_chloroplast_RNA-binding_protein_33_
AX-115731114	66.402	1	reCj14758	550	8.52598e-163	AT2G34510.1	Protein_of_unknown_function,_DUF642_
AX-115665079	66.402	1	reCj18552	271	0	AT3G16290.1	EMB2083_AAA-type_ATPase_family_protein_
AX-115679736	66.402	1	reCj18552	294	0	AT3G16290.1	EMB2083_AAA-type_ATPase_family_protein_
AX-115734357	66.402	1	reCj18902	1035	0	AT2G31400.1	GUN1_genomes_uncoupled_1_
AX-115721152	66.402	1	reCj22448	246	3.39708e-140	AT2G47210.1	myb-like_transcription_factor_family_protein_
AX-115689718	66.402	1	reCj24290	194	3.43602e-156	AT5G40810.1	Cytochrome_C1_family_
AX-115699598	66.402	1	reCj28096	196	1.16019e-26	AT1G53830.1	ATPME2,_PME2_pectin_methylesterase_2_
AX-115665279	66.931	1	Cj.15397_1	168	2e-16	AT4G29050.1	Concanavalin A-like lectin protein kinase family protein
AX-115673331	66.931	1	MF_BC_CLC_contig_14366	356	2.79e-09	AT5G17280.1	CONTAINS_InterPro_DOMAIN/s:_Oxidoreductase-like,_N-terminal_(InterPro:IPR019180);_Has_1807_Blast_hits_to_1807_proteins_in_277_species:_Archae_-_0;_Bacteria_-_0;_Metazoa_-_736
AX-115666091	66.931	1	MF_BC_CLC_contig_14366	554	2.79e-09	AT5G17280.1	CONTAINS_InterPro_DOMAIN/s:_Oxidoreductase-like,_N-terminal_(InterPro:IPR019180);_Has_1807_Blast_hits_to_1807_proteins_in_277_species:_Archae_-_0;_Bacteria_-_0;_Metazoa_-_736
AX-115691357	66.931	1	reCj09388	1118	0	AT4G16370.1	ATOPT3,_OPT3_oligopeptide_transporter_
AX-115725715	66.931	1	reCj10110	1287	4.15904e-142	AT5G64640.1	Plant_invertase/pectin_methylesterase_inhibitor_superfamily_
AX-115709127	66.931	1	reCj12886	853	7.894e-136	AT4G18160.1	KCO6,_ATTPK3,_ATKCO6,_TPK3_Ca2+_activated_outward_rectifying_K+_channel_6_
AX-115733901	66.931	1	reCj12887	1149	1.48071e-111	AT4G18160.1	KCO6,_ATTPK3,_ATKCO6,_TPK3_Ca2+_activated_outward_rectifying_K+_channel_6_
AX-115730112	66.931	1	reCj12887	474	1.48071e-111	AT4G18160.1	KCO6,_ATTPK3,_ATKCO6,_TPK3_Ca2+_activated_outward_rectifying_K+_channel_6_
AX-115725897	66.931	1	reCj12887	556	1.48071e-111	AT4G18160.1	KCO6,_ATTPK3,_ATKCO6,_TPK3_Ca2+_activated_outward_rectifying_K+_channel_6_
AX-115698152	66.931	1	reCj12887	1374	1.48071e-111	AT4G18160.1	KCO6,_ATTPK3,_ATKCO6,_TPK3_Ca2+_activated_outward_rectifying_K+_channel_6_
AX-115707578	66.931	1	reCj17770	1422	0	AT3G13330.1	PA200_proteasome_activating_protein_200_
AX-116814172	66.931	1	reCj17770	4660	0	AT3G13330.1	PA200_proteasome_activating_protein_200_
AX-115730376	66.931	1	reCj18077	3622	0	AT5G14580.1	polyribonucleotide_nucleotidyltransferase,_putative_
AX-115731421	66.931	1	reCj18198	1573	0	AT3G17205.2	UPL6_ubiquitin_protein_ligase_6_
AX-116813776	66.931	1	reCj19018	2857	0	AT5G40740.1	unknown_protein;_Has_30201_Blast_hits_to_17322_proteins_in_780_species:_Archae_-_12;_Bacteria_-_1396;_Metazoa_-_17338;_Fungi_-_3422;_Plants_-_5037;_Viruses_-_0;_Other_Eukaryo
AX-115709387	66.931	1	reCj19472	277	0	AT5G10560.1	Glycosyl_hydrolase_family_protein_
AX-115711793	66.931	1	reCj19640	1959	0	AT3G14590.2	NTMC2TYPE6.2,_NTMC2T6.2_Calcium-dependent_lipid-binding_(CaLB_domain)_family_protein_
AX-115725474	66.931	1	reCj19640	202	0	AT3G14590.2	NTMC2TYPE6.2,_NTMC2T6.2_Calcium-dependent_lipid-binding_(CaLB_domain)_family_protein_
AX-115733624	66.931	1	reCj19640	2452	0	AT3G14590.2	NTMC2TYPE6.2,_NTMC2T6.2_Calcium-dependent_lipid-binding_(CaLB_domain)_family_protein_
AX-115733965	66.931	1	reCj19640	523	0	AT3G14590.2	NTMC2TYPE6.2,_NTMC2T6.2_Calcium-dependent_lipid-binding_(CaLB_domain)_family_protein_
AX-115730678	66.931	1	reCj19640	636	0	AT3G14590.2	NTMC2TYPE6.2,_NTMC2T6.2_Calcium-dependent_lipid-binding_(CaLB_domain)_family_protein_
AX-115722145	66.931	1	reCj19750	1721	3.65744e-135	AT3G61800.1	CONTAINS_InterPro_DOMAIN/s:_Protein_of_unknown_function_DUF2043_(InterPro:IPR018610),_ENTH/VHS_(InterPro:IPR008942);_Has_308_Blast_hits_to_279_proteins_in_95_species:_Archae_
AX-115713323	66.931	1	reCj19814	467	9.73859e-57	AT4G37100.1	Pyridoxal_phosphate_(PLP)-dependent_transferases_superfamily_protein_
AX-115697335	66.931	1	reCj19814	1138	9.73859e-57	AT4G37100.1	Pyridoxal_phosphate_(PLP)-dependent_transferases_superfamily_protein_
AX-115707695	66.931	1	reCj20410	1349	4.20174e-163	AT3G09650.1	HCF152,_CRM3_Tetratricopeptide_repeat_(TPR)-like_superfamily_protein_
AX-115720602	66.931	1	reCj20410	435	4.20174e-163	AT3G09650.1	HCF152,_CRM3_Tetratricopeptide_repeat_(TPR)-like_superfamily_protein_
AX-115714855	66.931	1	reCj20410	571	4.20174e-163	AT3G09650.1	HCF152,_CRM3_Tetratricopeptide_repeat_(TPR)-like_superfamily_protein_
AX-115714630	66.931	1	reCj20410	1900	4.20174e-163	AT3G09650.1	HCF152,_CRM3_Tetratricopeptide_repeat_(TPR)-like_superfamily_protein_
AX-115722256	66.931	1	reCj21024	1417	0	AT4G01690.1	PPOX,_HEMG1,_PPO1_Flavin_containing_amine_oxidoreductase_family_
AX-115693006	66.931	1	reCj21024	1508	0	AT4G01690.1	PPOX,_HEMG1,_PPO1_Flavin_containing_amine_oxidoreductase_family_
AX-115694999	66.931	1	reCj21733	1540	0	AT1G06560.1	NOL1/NOP2/sun_family_protein_
AX-115724405	66.931	1	reCj22569	1278	7.34343e-71	AT4G01940.1	NFU1,_AtCNFU1_NFU_domain_protein_1_
AX-115676251	66.931	1	reCj23478	1415	0	AT5G09810.1	ACT7_actin_7_
AX-115670652	66.931	1	reCj23478	831	0	AT5G09810.1	ACT7_actin_7_
AX-115672690	66.931	1	reCj23478	591	0	AT5G09810.1	ACT7_actin_7_
AX-115696440	66.931	1	reCj23593	1361	0	AT4G05320.6	UBQ10_polyubiquitin_10_
AX-115681947	66.931	1	reCj24436	868	5.16598e-85	AT1G61110.1	anac025,_NAC025_NAC_domain_containing_protein_25_
AX-115694565	66.931	1	reCj24750	1006	8.4721e-152	AT5G13000.1	ATGSL12,_gsl12_glucan_synthase-like_12_
AX-115702095	66.931	1	reCj24863	128	2.0537e-11	AT4G16890.1	SNC1,_BAL_disease_resistance_protein_(TIR-NBS-LRR_class),_putative_
AX-115677764	66.931	1	reCj25289	1091		not availab
AX-115723798	66.931	1	reCj30327	411		not availab
AX-115671913	66.931	1	reCj30327	671		not availab
AX-115724238	66.931	1	reCj30331	338	6.71961e-27	AT1G67350.2	unknown_protein;_FUNCTIONS_IN:_molecular_function_unknown;_INVOLVED_IN:_photorespiration;_LOCATED_IN:_mitochondrial_membrane,_mitochondrial_respiratory_chain_complex_I,_respi
AX-115682369	66.931	1	reCj33770	129	1.46293e-11	AT5G24655.1	LSU4_response_to_low_sulfur_4_
AX-115719631	67.922	1	reCj20891	1109	0	AT2G34960.1	CAT5_cationic_amino_acid_transporter_5_
AX-115703573	67.922	1	reCj28624	700	2.08902e-102	AT2G45010.1	PLAC8_family_protein_
AX-115709665	68.913	1	reCj18982	1829	0	AT5G15920.1	SMC5_structural_maintenance_of_chromosomes_5_
AX-115665806	69.542	1	MF_BC_CLC_contig_54723	608	2.32	AT5G66600.4	Protein_of_unknown_function,_DUF547_
AX-115671759	69.903	1	MF_BC_CLC_contig_20958	1270	5.14e-105	AT3G18490.1	Eukaryotic_aspartyl_protease_family_protein_
AX-115679361	69.903	1	MF_BC_CLC_contig_20958	243	5.14e-105	AT3G18490.1	Eukaryotic_aspartyl_protease_family_protein_
AX-115675799	69.903	1	MF_BC_CLC_contig_20958	384	5.14e-105	AT3G18490.1	Eukaryotic_aspartyl_protease_family_protein_
AX-115668915	69.903	1	MF_BC_CLC_contig_47945	256	4.63e-52	AT5G50890.1	alpha/beta-Hydrolases_superfamily_protein_
AX-115672932	69.903	1	MF_BC_CLC_contig_47945	289	4.63e-52	AT5G50890.1	alpha/beta-Hydrolases_superfamily_protein_
AX-115665845	69.903	1	MF_BC_CLC_contig_47945	368	4.63e-52	AT5G50890.1	alpha/beta-Hydrolases_superfamily_protein_
AX-115666544	69.903	1	MF_BC_CLC_contig_54723	356	2.32	AT5G66600.4	Protein_of_unknown_function,_DUF547_
AX-115665257	69.903	1	MF_BC_CLC_contig_54723	433	2.32	AT5G66600.4	Protein_of_unknown_function,_DUF547_
AX-115666325	69.903	1	reCj18414	1796	0	AT3G09650.1	HCF152,_CRM3_Tetratricopeptide_repeat_(TPR)-like_superfamily_protein_
AX-115722920	69.903	1	reCj18414	151	0	AT3G09650.1	HCF152,_CRM3_Tetratricopeptide_repeat_(TPR)-like_superfamily_protein_
AX-115701857	69.903	1	reCj23007	1168	1.4246e-75	AT5G54160.1	ATOMT1,_OMT1_O-methyltransferase_1_
AX-115717288	69.903	1	reCj23422	903	0.000249869	AT5G36000.1	BEST_Arabidopsis_thaliana_protein_match_is:_reduced_male_fertility_(TAIR:AT3G61730.1);_Has_1807_Blast_hits_to_1807_proteins_in_277_species:_Archae_-_0;_Bacteria_-_0;_Metazoa_
AX-115706344	69.903	1	reCj23422	334	0.000249869	AT5G36000.1	BEST_Arabidopsis_thaliana_protein_match_is:_reduced_male_fertility_(TAIR:AT3G61730.1);_Has_1807_Blast_hits_to_1807_proteins_in_277_species:_Archae_-_0;_Bacteria_-_0;_Metazoa_
AX-115715812	69.903	1	reCj23836	555	0	AT2G47010.2	unknown_protein;_FUNCTIONS_IN:_molecular_function_unknown;_INVOLVED_IN:_biological_process_unknown;_LOCATED_IN:_endomembrane_system;_EXPRESSED_IN:_17_plant_structures;_EXPRES
AX-115667932	69.903	1	reCj30079	538		not availab
AX-115670289	70.168	1	reCj18414	2299	0	AT3G09650.1	HCF152,_CRM3_Tetratricopeptide_repeat_(TPR)-like_superfamily_protein_
AX-115687441	70.7	1	reCj31758	569	1.26329	AT2G40000.1	HSPRO2,_ATHSPRO2_ortholog_of_sugar_beet_HS1_PRO-1_2_
AX-115675774	72.051	1	reCj30064	248		not availab
AX-115665135	72.051	1	reCj30064	335		not availab
AX-115670947	72.316	1	reCj25942	444	2.52366e-81	AT1G09630.1	ATRAB11C,_ATRABA2A,_ATRAB-A2A,_RAB-A2A,_RAB11c_RAB_GTPase_11C_
AX-115672796	72.316	1	reCj28398	515	3.6156e-121	AT1G03440.1	Leucine-rich_repeat_(LRR)_family_protein_
AX-115691820	72.779	1	reCj32748	360	6.3668	AT5G59700.1	Protein_kinase_superfamily_protein_
AX-115671837	73.243	1	reCj22756	985	1.3571e-81	AT4G01070.1	GT72B1,_UGT72B1_UDP-Glycosyltransferase_superfamily_protein_
AX-115686985	73.554	1	reCj15223	781	1.14056e-71	AT5G51700.1	PBS2,_ATRAR1,_RPR2,_RAR1_protein_binding;zinc_ion_binding_
AX-115667210	73.554	1	reCj24909	1169	3.15763e-82	AT5G54160.1	ATOMT1,_OMT1_O-methyltransferase_1_
AX-115723582	73.554	1	reCj27656	336	1.99348e-124	AT3G07110.1	Ribosomal_protein_L13_family_protein_
AX-115731209	73.707	1	reCj27656	232	1.99348e-124	AT3G07110.1	Ribosomal_protein_L13_family_protein_
AX-115674973	74.17	1	reCj17737	3204	1.69326e-85	AT3G24870.2	Helicase/SANT-associated,_DNA_binding_protein_
AX-115726649	74.17	1	reCj17737	4534	1.69326e-85	AT3G24870.2	Helicase/SANT-associated,_DNA_binding_protein_
AX-115667539	74.17	1	reCj27959	488	9.02489e-27	AT3G06720.2	AT-IMP,_ATKAP_ALPHA,_AIMP_ALPHA_importin_alpha_isoform_1_
AX-115708571	75.295	1	reCj21708	1597	0	AT5G48300.1	ADG1,_APS1_ADP_glucose_pyrophosphorylase_1_
AX-115667670	75.693	1	Cj.21535_1	201	5.2	AT1G22100.1	Inositol-pentakisphosphate 2-kinase family protein
AX-115665683	75.693	1	Cj.6314_1	413	0.97	AT3G49410.1	Transcription factor IIIC, subunit 5
AX-115719222	75.693	1	reCj18520	1369	0	AT5G47780.1	GAUT4_galacturonosyltransferase_4_
AX-115689727	75.693	1	reCj26448	326	1.75227e-98	AT1G19140.1	FUNCTIONS_IN:_molecular_function_unknown;_INVOLVED_IN:_ubiquinone_biosynthetic_process;_LOCATED_IN:_mitochondrion;_EXPRESSED_IN:_24_plant_structures;_EXPRESSED_DURING:_15_gro
AX-115695908	75.854	1	reCj27013	413	2.29062e-128	AT3G60820.3	PBF1_N-terminal_nucleophile_aminohydrolases_(Ntn_hydrolases)_superfamily_protein_
AX-115678428	77.215	1	reCj15286	283	1.33527e-36	AT1G78190.1	Trm112p-like_protein_
AX-115721634	77.215	1	reCj19978	1019	0	AT3G18600.1	P-loop_containing_nucleoside_triphosphate_hydrolases_superfamily_protein_
AX-115725394	77.215	1	reCj19978	637	0	AT3G18600.1	P-loop_containing_nucleoside_triphosphate_hydrolases_superfamily_protein_
AX-115677119	77.55	1	reCj15286	497	1.33527e-36	AT1G78190.1	Trm112p-like_protein_
AX-115669970	78.225	1	reCj24155	1102	7.48835e-128	AT1G59740.1	Major_facilitator_superfamily_protein_
AX-115675322	78.675	1	reCj33985	306	3.71979e-06	AT3G53260.1	PAL2,_ATPAL2_phenylalanine_ammonia-lyase_2_
AX-115719372	79.234	1	reCj01249	1519	0	AT4G17150.1	alpha/beta-Hydrolases_superfamily_protein_
AX-115732512	79.234	1	reCj19111	2593	1.08096e-139	AT2G32800.1	AP4.3A_protein_kinase_family_protein_
AX-115692402	79.234	1	reCj32323	503	1.69757	AT4G20070.1	ATAAH,_AAH_allantoate_amidohydrolase_
AX-115671058	79.905	1	MF_BC_CLC_contig_18735	260	1.64e-06	AT5G49610.1	F-box_family_protein_
AX-115689374	79.905	1	reCj13595	344	3.7058e-05	AT5G49610.1	F-box_family_protein_
AX-115730378	80.511	1	reCj18637	354	0	AT3G27530.1	GC6,_MAG4_golgin_candidate_6_
AX-115724450	80.511	1	reCj21945	1156	1.16208e-62	AT2G01060.1	myb-like_HTH_transcriptional_regulator_family_protein_
AX-115677457	80.562	1	reCj33815	356	0.492168	AT1G78140.1	S-adenosyl-L-methionine-dependent_methyltransferases_superfamily_protein_
AX-115671680	81.896	1	Cj.24810_1	131	0.0005	AT1G51320.1	F-box and associated interaction domains-containing protein
AX-115675696	81.896	1	reCj24704	693	0.00133482	AT1G51320.1	F-box_and_associated_interaction_domains-containing_protein_
AX-115678534	81.896	1	reCj24704	823	0.00133482	AT1G51320.1	F-box_and_associated_interaction_domains-containing_protein_
AX-115731212	81.896	1	reCj28345	461	2.5943e-118	AT1G19250.1	FMO1_flavin-dependent_monooxygenase_1_
AX-115674585	81.896	1	reCj33420	306	3.36542e-35	AT1G19250.1	FMO1_flavin-dependent_monooxygenase_1_
AX-115664912	82.224	1	MF_BC_CLC_contig_7187	411	0	AT5G48740.1	Leucine-rich_repeat_protein_kinase_family_protein_
AX-115715554	82.224	1	reCj18275	1387	2.9991e-57	AT4G12640.1	RNA_recognition_motif_(RRM)-containing_protein_
AX-115698055	82.224	1	reCj18413	1148	0	AT5G48740.1	Leucine-rich_repeat_protein_kinase_family_protein_
AX-115673600	82.224	1	reCj18413	286	0	AT5G48740.1	Leucine-rich_repeat_protein_kinase_family_protein_
AX-115666773	82.224	1	reCj18413	360	0	AT5G48740.1	Leucine-rich_repeat_protein_kinase_family_protein_
AX-115712956	82.224	1	reCj18413	685	0	AT5G48740.1	Leucine-rich_repeat_protein_kinase_family_protein_
AX-115667593	83.274	1	MF_BC_CLC_contig_28448	394	5.26e-11	AT1G55270.1	Galactose_oxidase/kelch_repeat_superfamily_protein_
AX-115678740	83.274	1	MF_BC_CLC_contig_7339	1007	0	AT4G25970.1	PSD3_phosphatidylserine_decarboxylase_3_
AX-115718822	83.274	1	reCj15742	419	2.76372e-128	AT5G65380.1	MATE_efflux_family_protein_
AX-115667633	84.653	1	reCj22926	129	0	AT5G48310.2	unknown_protein;_FUNCTIONS_IN:_molecular_function_unknown;_INVOLVED_IN:_biological_process_unknown;_LOCATED_IN:_cellular_component_unknown;_EXPRESSED_IN:_18_plant_structures;
AX-115670179	86.031	1	MF_BC_CLC_contig_17712	1358	0	AT1G09300.1	Metallopeptidase_M24_family_protein_
AX-115723317	86.031	1	reCj23137	859	5.80921e-107	AT3G05390.1	FUNCTIONS_IN:_molecular_function_unknown;_INVOLVED_IN:_biological_process_unknown;_LOCATED_IN:_mitochondrion;_EXPRESSED_IN:_15_plant_structures;_EXPRESSED_DURING:_7_growth_st
AX-115666563	86.031	1	reCj23137	753	5.80921e-107	AT3G05390.1	FUNCTIONS_IN:_molecular_function_unknown;_INVOLVED_IN:_biological_process_unknown;_LOCATED_IN:_mitochondrion;_EXPRESSED_IN:_15_plant_structures;_EXPRESSED_DURING:_7_growth_st
AX-115693407	86.75	1	reCj21195	1276	0	AT2G34500.1	CYP710A1_cytochrome_P450,_family_710,_subfamily_A,_polypeptide_1_
AX-115669317	87.048	1	MF_BC_CLC_contig_7635	1342	6.14e-140	AT4G24630.1	DHHC-type_zinc_finger_family_protein_
AX-115698765	87.048	1	reCj18958	1099	3.45895e-95	AT5G49580.1	Chaperone_DnaJ-domain_superfamily_protein_
AX-115667163	87.048	1	reCj22361	1473	0	AT2G33150.1	PKT3,_PED1,_KAT2_peroxisomal_3-ketoacyl-CoA_thiolase_3_
AX-115667594	87.048	1	reCj22361	674	0	AT2G33150.1	PKT3,_PED1,_KAT2_peroxisomal_3-ketoacyl-CoA_thiolase_3_
AX-115665581	88.065	1	reCj21497	1342	2.39342e-80	AT5G04990.1	SUN1,_ATSUN1_SAD1/UNC-84_domain_protein_1_
AX-115681434	88.166	1	reCj21497	420	2.39342e-80	AT5G04990.1	SUN1,_ATSUN1_SAD1/UNC-84_domain_protein_1_
AX-115666087	88.593	1	MF_BC_CLC_contig_19903	332	7.47e-10	AT3G22600.1	Bifunctional_inhibitor/lipid-transfer_protein/seed_storage_2S_albumin_superfamily_protein_
AX-115668259	88.593	1	reCj20191	142	0	AT1G09280.1	CONTAINS_InterPro_DOMAIN/s:_Rhodanese-like_(InterPro:IPR001763),_Serine_hydrolase_(InterPro:IPR005645);_BEST_Arabidopsis_thaliana_protein_match_is:_Rhodanese/Cell_cycle_contr
AX-115729538	89.431	1	reCj17731	6981	0	AT4G30990.1	ARM_repeat_superfamily_protein_
AX-115676566	90.03	1	reCj21488	1126	3.9163e-73	AT2G36750.1	UGT73C1_UDP-glucosyl_transferase_73C1_
AX-115719582	90.03	1	reCj21488	339	3.9163e-73	AT2G36750.1	UGT73C1_UDP-glucosyl_transferase_73C1_
AX-116813436	90.03	1	reCj21488	888	3.9163e-73	AT2G36750.1	UGT73C1_UDP-glucosyl_transferase_73C1_
AX-115688645	90.425	1	reCj21741	1016	0.0334019	AT2G34730.2	myosin_heavy_chain-related_
AX-115668380	90.829	1	reCj21741	1310	0.0334019	AT2G34730.2	myosin_heavy_chain-related_
AX-115671300	91.629	1	reCj21741	1338	0.0334019	AT2G34730.2	myosin_heavy_chain-related_
AX-115697972	92.445	1	reCj09862	183	0	AT4G39170.1	Sec14p-like_phosphatidylinositol_transfer_family_protein_
AX-115695305	92.841	1	reCj19601	1247	2.40584e-76	AT1G29340.1	PUB17,_ATPUB17_plant_U-box_17_
AX-115723874	92.841	1	reCj19601	1318	2.40584e-76	AT1G29340.1	PUB17,_ATPUB17_plant_U-box_17_
AX-115725197	93.236	1	reCj16435	464	0.181246	AT1G13360.2	unknown_protein;_FUNCTIONS_IN:_molecular_function_unknown;_INVOLVED_IN:_biological_process_unknown;_LOCATED_IN:_cellular_component_unknown;_BEST_Arabidopsis_thaliana_protein_
AX-116813650	93.236	1	reCj18635	405	4.19064e-16	AT4G37440.2	unknown_protein;_LOCATED_IN:_cellular_component_unknown;_BEST_Arabidopsis_thaliana_protein_match_is:_unknown_protein_(TAIR:AT3G50040.1);_Has_121_Blast_hits_to_117_proteins_in
AX-115667369	93.236	1	reCj27700	443	0.0348902	AT1G13360.2	unknown_protein;_FUNCTIONS_IN:_molecular_function_unknown;_INVOLVED_IN:_biological_process_unknown;_LOCATED_IN:_cellular_component_unknown;_BEST_Arabidopsis_thaliana_protein_
AX-115664743	93.236	1	reCj27700	648	0.0348902	AT1G13360.2	unknown_protein;_FUNCTIONS_IN:_molecular_function_unknown;_INVOLVED_IN:_biological_process_unknown;_LOCATED_IN:_cellular_component_unknown;_BEST_Arabidopsis_thaliana_protein_
AX-115701489	94.056	1	reCj28800	305	1.36547e-69	AT2G42770.1	Peroxisomal_membrane_22_kDa_(Mpv17/PMP22)_family_protein_
AX-115726327	94.463	1	reCj23482	1170	1.67674e-57	AT2G30350.2	Excinuclease_ABC,_C_subunit,_N-terminal_
AX-115666562	95.283	1	reCj21621	1296	1.22356e-178	AT3G47450.2	ATNOS1,_NOS1,_ATNOA1,_NOA1,_RIF1_P-loop_containing_nucleoside_triphosphate_hydrolases_superfamily_protein_
AX-115702779	95.283	1	reCj28600	589	1.74856e-36	AT5G05600.1	2-oxoglutarate_(2OG)_and_Fe(II)-dependent_oxygenase_superfamily_protein_
AX-115703724	95.522	1	reCj14316	885	5.32531e-56	AT5G19140.1	ATAILP1,_AILP1_Aluminium_induced_protein_with_YGL_and_LRDR_motifs_
AX-115709542	95.691	1	reCj20147	637	0	AT1G21860.1	sks7_SKU5_similar_7_
AX-115717086	95.691	1	reCj20147	827	0	AT1G21860.1	sks7_SKU5_similar_7_
AX-115706306	95.691	1	reCj33108	377	1.78488e-36	AT4G21120.1	AAT1,_CAT1_amino_acid_transporter_1_
AX-115700856	96.927	1	reCj24990	1282	3.73122e-69	AT4G26550.1	Got1/Sft2-like_vescicle_transport_protein_family_
AX-115708984	96.927	1	reCj24990	226	3.73122e-69	AT4G26550.1	Got1/Sft2-like_vescicle_transport_protein_family_
AX-115720596	96.927	1	reCj24990	666	3.73122e-69	AT4G26550.1	Got1/Sft2-like_vescicle_transport_protein_family_
AX-115722959	97.746	1	reCj22030	1440	7.61339e-65	AT2G04220.1	Plant_protein_of_unknown_function_(DUF868)_
AX-115725146	97.808	1	reCj09841	3651	0	AT2G35920.1	RNA_helicase_family_protein_
AX-115724782	97.808	1	reCj18082	1775	2.70376e-74	AT5G23150.1	HUA2_Tudor/PWWP/MBT_domain-containing_protein_
AX-115729167	97.808	1	reCj18082	3353	2.70376e-74	AT5G23150.1	HUA2_Tudor/PWWP/MBT_domain-containing_protein_
AX-116813834	97.808	1	reCj18082	731	2.70376e-74	AT5G23150.1	HUA2_Tudor/PWWP/MBT_domain-containing_protein_
AX-115695057	97.808	1	reCj18501	1089	7.98579	AT1G15570.1	CYCA2;3_CYCLIN_A2;3_
AX-115717269	97.808	1	reCj18501	272	7.98579	AT1G15570.1	CYCA2;3_CYCLIN_A2;3_
AX-115734241	97.808	1	reCj18501	2864	7.98579	AT1G15570.1	CYCA2;3_CYCLIN_A2;3_
AX-116812708	97.808	1	reCj18501	623	7.98579	AT1G15570.1	CYCA2;3_CYCLIN_A2;3_
AX-115725400	97.808	1	reCj20593	155	1.36885e-28	AT2G48160.1	Tudor/PWWP/MBT_domain-containing_protein_
AX-115705451	97.808	1	reCj20593	2006	1.36885e-28	AT2G48160.1	Tudor/PWWP/MBT_domain-containing_protein_
AX-115716071	97.808	1	reCj20593	877	1.36885e-28	AT2G48160.1	Tudor/PWWP/MBT_domain-containing_protein_
AX-115709987	97.808	1	reCj20853	720	0	AT5G56090.1	COX15_cytochrome_c_oxidase_15_
AX-115695776	97.808	1	reCj22773	381	0	AT4G10960.1	UGE5_UDP-D-glucose/UDP-D-galactose_4-epimerase_5_
AX-115669146	97.808	1	reCj31840	303	1.19924e-17	AT3G22600.1	Bifunctional_inhibitor/lipid-transfer_protein/seed_storage_2S_albumin_superfamily_protein_
AX-115724229	98.154	1	reCj25096	222	1.02747e-151	AT3G26430.1	GDSL-like_Lipase/Acylhydrolase_superfamily_protein_
AX-115713967	98.154	1	reCj25096	652	1.02747e-151	AT3G26430.1	GDSL-like_Lipase/Acylhydrolase_superfamily_protein_
AX-115726706	98.154	1	reCj25246	288	6.29846e-35	AT4G35530.1	phosphatidylinositolglycan-related_
AX-115685142	98.154	1	reCj26281	520	1.49985e-76	AT5G58070.1	ATTIL,_TIL_temperature-induced_lipocalin_
AX-115671583	98.561	1	Cj.22604_1	309	#N/A	#N/A	#N/A
AX-116813702	98.561	1	reCj17893	2604	0	AT4G39850.1	PXA1,_PED3,_CTS,_ACN2,_AtABCD1_peroxisomal_ABC_transporter_1_
AX-115664955	98.561	1	reCj19848	1012	0	AT1G25570.1	Di-glucose_binding_protein_with_Leucine-rich_repeat_domain_
AX-116812324	98.561	1	reCj19848	440	0	AT1G25570.1	Di-glucose_binding_protein_with_Leucine-rich_repeat_domain_
AX-115665050	98.561	1	reCj19848	901	0	AT1G25570.1	Di-glucose_binding_protein_with_Leucine-rich_repeat_domain_
AX-115677836	98.561	1	reCj19848	921	0	AT1G25570.1	Di-glucose_binding_protein_with_Leucine-rich_repeat_domain_
AX-115733265	98.561	1	reCj20301	972	3.70739e-83	AT2G04220.1	Plant_protein_of_unknown_function_(DUF868)_
AX-115684216	98.561	1	reCj21641	1097	1.74838e-58	AT4G13030.2	P-loop_containing_nucleoside_triphosphate_hydrolases_superfamily_protein_
AX-115689513	98.561	1	reCj21916	812		not availab
AX-115713125	98.561	1	reCj22929	1423	2.78048e-123	AT1G25510.1	Eukaryotic_aspartyl_protease_family_protein_
AX-116812929	98.561	1	reCj27506	492	1.60676e-36	AT3G21220.1	ATMKK5,_ATMAP2K_ALPHA,_MAP2K_A,_MKK5,_ATMEK5,_MEK5_MAP_kinase_kinase_5_
AX-115696235	98.561	1	reCj33108	272	1.78488e-36	AT4G21120.1	AAT1,_CAT1_amino_acid_transporter_1_
AX-115670844	98.561	1	reCj33232	147	4.42736e-22	AT2G17880.1	Chaperone_DnaJ-domain_superfamily_protein_
AX-115678078	98.561	1	reCj33232	334	4.42736e-22	AT2G17880.1	Chaperone_DnaJ-domain_superfamily_protein_
AX-115668934	98.839	1	reCj09194	305	2.79043e-60	AT5G43050.1	NPQ6_Protein_of_unknown_function_(DUF565)_
AX-115674699	98.839	1	reCj09194	564	2.79043e-60	AT5G43050.1	NPQ6_Protein_of_unknown_function_(DUF565)_
AX-115728928	99.632	1	reCj17753	3771	0	AT1G48090.1	calcium-dependent_lipid-binding_family_protein_
AX-115732974	99.632	1	reCj18481	2472	1.68737e-14	AT3G46580.1	MBD05,_MBD5,_ATMBD5_methyl-CPG-binding_domain_protein_5_
AX-115679953	99.632	1	reCj18481	436	1.68737e-14	AT3G46580.1	MBD05,_MBD5,_ATMBD5_methyl-CPG-binding_domain_protein_5_
AX-115722495	99.632	1	reCj19092	2825	0	AT1G48090.1	calcium-dependent_lipid-binding_family_protein_
AX-115672096	100.097	1	Cj.22604_1	219	#N/A	#N/A	#N/A
AX-115670560	100.097	1	MF_BC_CLC_contig_37536	794	8e-35	AT1G13120.1	emb1745_embryo_defective_1745_
AX-115713969	100.568	1	reCj23755	196	1.14415e-161	AT5G56280.1	CSN6A_COP9_signalosome_subunit_6A_
AX-115678249	100.952	1	Cj.4452_1	251	1.4	AT2G42710.1	Ribosomal protein L1p/L10e family
AX-115685686	100.952	1	reCj13760	458	3.16072e-131	AT1G25682.1	Family_of_unknown_function_(DUF572)_
AX-115734124	100.952	1	reCj17753	3831	0	AT1G48090.1	calcium-dependent_lipid-binding_family_protein_
AX-115681677	100.952	1	reCj18481	1417	1.68737e-14	AT3G46580.1	MBD05,_MBD5,_ATMBD5_methyl-CPG-binding_domain_protein_5_
AX-115711473	100.952	1	reCj18481	2211	1.68737e-14	AT3G46580.1	MBD05,_MBD5,_ATMBD5_methyl-CPG-binding_domain_protein_5_
AX-115732580	100.952	1	reCj18481	671	1.68737e-14	AT3G46580.1	MBD05,_MBD5,_ATMBD5_methyl-CPG-binding_domain_protein_5_
AX-115708663	100.952	1	reCj18481	1554	1.68737e-14	AT3G46580.1	MBD05,_MBD5,_ATMBD5_methyl-CPG-binding_domain_protein_5_
AX-115728173	100.952	1	reCj19092	1973	0	AT1G48090.1	calcium-dependent_lipid-binding_family_protein_
AX-115720776	100.952	1	reCj22709	1164	3.05037e-67	AT1G10150.1	Carbohydrate-binding_protein_
AX-115683349	100.952	1	reCj23755	1031	1.14415e-161	AT5G56280.1	CSN6A_COP9_signalosome_subunit_6A_
AX-115686951	100.952	1	reCj24348	1314	1.33468e-153	AT4G24730.3	Calcineurin-like_metallo-phosphoesterase_superfamily_protein_
AX-115710465	100.952	1	reCj24348	521	1.33468e-153	AT4G24730.3	Calcineurin-like_metallo-phosphoesterase_superfamily_protein_
AX-115703991	101.459	1	reCj16655	533	7.89635e-41	AT4G33170.1	Tetratricopeptide_repeat_(TPR)-like_superfamily_protein_
AX-115732097	101.459	1	reCj19453	619	0	AT1G04430.2	S-adenosyl-L-methionine-dependent_methyltransferases_superfamily_protein_
AX-115690303	101.459	1	reCj32931	246	9.75987e-05	AT5G02420.1	unknown_protein;_Has_90_Blast_hits_to_90_proteins_in_10_species:_Archae_-_0;_Bacteria_-_0;_Metazoa_-_0;_Fungi_-_0;_Plants_-_90;_Viruses_-_0;_Other_Eukaryotes_-_0_(source:_NCB
AX-115685152	101.505	1	reCj22456	1530	2.31923e-103	AT5G27660.1	Trypsin_family_protein_with_PDZ_domain_
AX-116812872	102.616	1	reCj21226	578	8.04168e-41	AT1G13030.1	sphere_organelles_protein-related_
AX-115716455	102.616	1	reCj24348	613	1.33468e-153	AT4G24730.3	Calcineurin-like_metallo-phosphoesterase_superfamily_protein_
AX-115689894	105.127	1	reCj05891	511	9.1664e-156	AT1G14430.1	glyoxal_oxidase-related_protein_
AX-115732276	105.442	1	reCj18871	2486	0.0112289	AT5G61190.1	putative_endonuclease_or_glycosyl_hydrolase_with_C2H2-type_zinc_finger_domain_
AX-115722763	105.442	1	reCj18871	2306	0.0112289	AT5G61190.1	putative_endonuclease_or_glycosyl_hydrolase_with_C2H2-type_zinc_finger_domain_
AX-115682414	105.634	1	reCj18126	1357	3.31215e-175	AT1G16220.1	Protein_phosphatase_2C_family_protein_
AX-115717197	105.995	1	reCj13482	773	0	AT4G17180.1	O-Glycosyl_hydrolases_family_17_protein_
AX-115694311	105.995	1	reCj21400	1071	0	AT3G47390.2	PHS1_cytidine/deoxycytidylate_deaminase_family_protein_
AX-115718238	105.995	1	reCj21400	721	0	AT3G47390.2	PHS1_cytidine/deoxycytidylate_deaminase_family_protein_
AX-115713245	106.548	1	reCj18126	2257	3.31215e-175	AT1G16220.1	Protein_phosphatase_2C_family_protein_
AX-115731478	108.231	1	reCj19429	1737	1.43747e-89	AT1G55580.1	LAS,_SCL18_GRAS_family_transcription_factor_
AX-115666950	108.67	1	MF_BC_CLC_contig_23834	1724	0	AT2G44020.1	Mitochondrial_transcription_termination_factor_family_protein_
AX-115685144	108.67	1	reCj19063	1134	0	AT1G55620.2	CLC-F,_ATCLC-F_chloride_channel_F_
AX-115722148	108.67	1	reCj19063	2445	0	AT1G55620.2	CLC-F,_ATCLC-F_chloride_channel_F_
AX-115734548	108.67	1	reCj19063	840	0	AT1G55620.2	CLC-F,_ATCLC-F_chloride_channel_F_
AX-115730713	108.67	1	reCj24322	263	5.03474e-112	AT5G48330.1	Regulator_of_chromosome_condensation_(RCC1)_family_protein_
AX-115687175	108.67	1	reCj24541	399	9.29491e-88	AT5G62270.1	BEST_Arabidopsis_thaliana_protein_match_is:_mucin-related_(TAIR:AT2G02880.1);_Has_35333_Blast_hits_to_34131_proteins_in_2444_species:_Archae_-_798;_Bacteria_-_22429;_Metazoa_
AX-115730058	108.67	1	reCj30085	570	2.35294e-25	AT3G27850.1	RPL12-C_ribosomal_protein_L12-C_
AX-115726522	109.113	1	reCj08515	457	3.72269e-134	AT1G61520.3	LHCA3_photosystem_I_light_harvesting_complex_gene_3_
AX-116813107	109.113	1	reCj18401	362	0.420991	AT2G46130.1	WRKY43,_ATWRKY43_WRKY_DNA-binding_protein_43_
AX-115684684	109.113	1	reCj29762	292	5.60206e-34	AT5G56170.1	LLG1_LORELEI-LIKE-GPI-ANCHORED_PROTEIN_1_
AX-115714093	110.459	1	reCj18359	1619	0	AT3G56690.1	CIP111_Cam_interacting_protein_111_
AX-115734157	110.902	1	reCj20896	612	1.48178e-24	AT1G22190.1	Integrase-type_DNA-binding_superfamily_protein_
AX-115678745	110.902	1	reCj33848	364	8.20149	AT5G18240.5	MYR1_myb-related_protein_1_
AX-115693188	111.699	1	reCj10624	447	1.6202e-28	AT2G40380.1	PRA1.B2_prenylated_RAB_acceptor_1.B2_
AX-115727007	111.699	1	reCj10802	2780	0.453926	AT5G61910.2	DCD_(Development_and_Cell_Death)_domain_protein_
AX-116813932	111.699	1	reCj10802	451	0.453926	AT5G61910.2	DCD_(Development_and_Cell_Death)_domain_protein_
AX-115721280	111.699	1	reCj18226	2067	0	AT4G01810.1	Sec23/Sec24_protein_transport_family_protein_
AX-115731259	111.699	1	reCj18226	2493	0	AT4G01810.1	Sec23/Sec24_protein_transport_family_protein_
AX-115704468	111.699	1	reCj18272	1258	0.00644321	AT5G56210.1	WIP2_WPP_domain_interacting_protein_2_
AX-115713882	111.699	1	reCj18272	1405	0.00644321	AT5G56210.1	WIP2_WPP_domain_interacting_protein_2_
AX-115710040	111.699	1	reCj18286	1435	0	AT2G38020.1	VCL1,_MAN,_EMB258_vacuoleless1_(VCL1)_
AX-115715888	111.699	1	reCj18286	1549	0	AT2G38020.1	VCL1,_MAN,_EMB258_vacuoleless1_(VCL1)_
AX-115732806	111.699	1	reCj18286	1768	0	AT2G38020.1	VCL1,_MAN,_EMB258_vacuoleless1_(VCL1)_
AX-116812817	111.699	1	reCj18286	2031	0	AT2G38020.1	VCL1,_MAN,_EMB258_vacuoleless1_(VCL1)_
AX-115722307	111.699	1	reCj18286	2605	0	AT2G38020.1	VCL1,_MAN,_EMB258_vacuoleless1_(VCL1)_
AX-115726977	111.699	1	reCj18286	919	0	AT2G38020.1	VCL1,_MAN,_EMB258_vacuoleless1_(VCL1)_
AX-115700023	111.699	1	reCj18310	1433	0	AT2G39810.1	HOS1_ubiquitin-protein_ligases_
AX-115688874	111.699	1	reCj18318	1329	0	AT4G01800.1	AGY1,_AtcpSecA,_SECA1_Albino_or_Glassy_Yellow_1_
AX-115711545	111.699	1	reCj19414	1653	4.41558e-18	AT1G02040.1	C2H2-type_zinc_finger_family_protein_
AX-115684956	111.699	1	reCj21307	1015	4.92908e-170	AT5G48730.1	Pentatricopeptide_repeat_(PPR)_superfamily_protein_
AX-115730773	111.699	1	reCj21307	229	4.92908e-170	AT5G48730.1	Pentatricopeptide_repeat_(PPR)_superfamily_protein_
AX-115717515	111.699	1	reCj23216	656	0	AT5G56180.1	ATARP8,_ARP8_actin-related_protein_8_
AX-115713253	111.699	1	reCj25775	744	8.0596e-61	AT3G14770.1	SWEET2,_AtSWEET2_Nodulin_MtN3_family_protein_
AX-115717755	111.963	1	reCj20556	2021	0	AT5G26360.1	TCP-1/cpn60_chaperonin_family_protein_
AX-115676180	113.315	1	reCj21989	496	1.8284e-154	AT1G06550.1	ATP-dependent_caseinolytic_(Clp)_protease/crotonase_family_protein_
AX-115672978	113.315	1	reCj25035	623	4.93425	AT3G56690.1	CIP111_Cam_interacting_protein_111_
AX-115666969	113.315	1	reCj25035	897	4.93425	AT3G56690.1	CIP111_Cam_interacting_protein_111_
AX-115665430	113.579	1	reCj31475	426	3.86077	AT3G56660.1	BZIP49_basic_region/leucine_zipper_motif_protein_49_
AX-115702318	113.976	1	reCj18359	1164	0	AT3G56690.1	CIP111_Cam_interacting_protein_111_
AX-115706867	113.976	1	reCj20896	1475	1.48178e-24	AT1G22190.1	Integrase-type_DNA-binding_superfamily_protein_
AX-115730490	114.373	1	reCj18042	3556	0	AT2G47980.1	SCC3,_ATSCC3_sister-chromatid_cohesion_protein_3_
AX-115706477	114.373	1	reCj19414	1555	4.41558e-18	AT1G02040.1	C2H2-type_zinc_finger_family_protein_
AX-115709322	114.373	1	reCj20744	1458	1.28399e-132	AT5G47790.1	SMAD/FHA_domain-containing_protein_
AX-115684984	114.373	1	reCj24362	277	1.45704e-74	AT5G55090.1	MAPKKK15_mitogen-activated_protein_kinase_kinase_kinase_15_
AX-115706295	114.373	1	reCj24472	420	7.89983e-175	AT5G26600.1	Pyridoxal_phosphate_(PLP)-dependent_transferases_superfamily_protein_
AX-115691806	114.373	1	reCj24586	1205	2.19799e-13	AT4G01790.1	Ribosomal_protein_L7Ae/L30e/S12e/Gadd45_family_protein_
AX-115684138	114.373	1	reCj25440	196	1.97816e-46	AT3G17170.1	RFC3_Translation_elongation_factor_EF1B/ribosomal_protein_S6_family_protein_
AX-115679339	114.373	1	reCj25775	304	8.0596e-61	AT3G14770.1	SWEET2,_AtSWEET2_Nodulin_MtN3_family_protein_
AX-115707130	114.373	1	reCj28275	906	0.495001	AT1G31460.1	unknown_protein;_FUNCTIONS_IN:_molecular_function_unknown;_INVOLVED_IN:_biological_process_unknown;_LOCATED_IN:_plasma_membrane;_EXPRESSED_IN:_23_plant_structures;_EXPRESSED_
AX-115708701	114.373	1	reCj29643	712	1.13766e-62	AT4G28190.1	ULT1,_ULT_Developmental_regulator,_ULTRAPETALA_
AX-115712494	115.044	1	reCj18226	1961	0	AT4G01810.1	Sec23/Sec24_protein_transport_family_protein_
AX-115722765	115.251	1	reCj17996	2148	2.46037e-36	AT5G48250.1	B-box_type_zinc_finger_protein_with_CCT_domain_
AX-115713196	115.251	1	reCj17996	2203	2.46037e-36	AT5G48250.1	B-box_type_zinc_finger_protein_with_CCT_domain_
AX-115715599	115.251	1	reCj17996	2257	2.46037e-36	AT5G48250.1	B-box_type_zinc_finger_protein_with_CCT_domain_
AX-116812723	115.251	1	reCj17996	2941	2.46037e-36	AT5G48250.1	B-box_type_zinc_finger_protein_with_CCT_domain_
AX-115730113	115.251	1	reCj17996	3764	2.46037e-36	AT5G48250.1	B-box_type_zinc_finger_protein_with_CCT_domain_
AX-116812574	115.251	1	reCj17996	4312	2.46037e-36	AT5G48250.1	B-box_type_zinc_finger_protein_with_CCT_domain_
AX-115732880	115.251	1	reCj17996	863	2.46037e-36	AT5G48250.1	B-box_type_zinc_finger_protein_with_CCT_domain_
AX-115701013	116.394	1	reCj24362	568	1.45704e-74	AT5G55090.1	MAPKKK15_mitogen-activated_protein_kinase_kinase_kinase_15_
AX-115702571	117.066	1	reCj11724	273	3.97084e-11	AT3G13225.2	WW_domain-containing_protein_
AX-115681835	117.066	1	reCj17996	1292	2.46037e-36	AT5G48250.1	B-box_type_zinc_finger_protein_with_CCT_domain_
AX-115724813	117.066	1	reCj18038	3118	1.09437e-70	AT1G68720.1	TADA,_ATTADA_tRNA_arginine_adenosine_deaminase_
AX-116813733	117.066	1	reCj18038	3718	1.09437e-70	AT1G68720.1	TADA,_ATTADA_tRNA_arginine_adenosine_deaminase_
AX-116814229	117.066	1	reCj18041	3221	0	AT4G13750.1	NOV_Histidine_kinase-,_DNA_gyrase_B-,_and_HSP90-like_ATPase_family_protein_
AX-115728273	117.066	1	reCj18041	3828	0	AT4G13750.1	NOV_Histidine_kinase-,_DNA_gyrase_B-,_and_HSP90-like_ATPase_family_protein_
AX-115720079	117.066	1	reCj19196	1693	7.37179e-47	AT3G45830.1	unknown_protein;_FUNCTIONS_IN:_molecular_function_unknown;_INVOLVED_IN:_biological_process_unknown;_LOCATED_IN:_cellular_component_unknown;_EXPRESSED_IN:_24_plant_structures;
AX-115709738	117.066	1	reCj19937	835	5.65556e-93	AT4G10790.1	UBX_domain-containing_protein_
AX-115700983	117.066	1	reCj23568	490	2.06636e-118	AT3G01660.1	S-adenosyl-L-methionine-dependent_methyltransferases_superfamily_protein_
AX-115734762	117.066	1	reCj25755	765	8.12333e-162	AT3G25530.1	GHBDH,_ATGHBDH,_GLYR1,_GR1_glyoxylate_reductase_1_
AX-115717463	117.737	1	reCj18325	1533	1.31635e-156	AT2G31880.1	SOBIR1,_EVR_Leucine-rich_repeat_protein_kinase_family_protein_
AX-115701918	118.88	1	reCj20965	226	7.47904e-179	AT1G22710.1	SUC2,_SUT1,_ATSUC2_sucrose-proton_symporter_2_
AX-115714245	118.88	1	reCj20965	308	7.47904e-179	AT1G22710.1	SUC2,_SUT1,_ATSUC2_sucrose-proton_symporter_2_
AX-115722632	118.88	1	reCj26987	147	3.41258e-78	AT1G14620.1	DECOY_decoy_
AX-115701916	118.88	1	reCj27151	325	4.52052	AT1G69090.1	Protein_of_unknown_function_(DUF295)_
AX-115717851	118.88	1	reCj27151	972	4.52052	AT1G69090.1	Protein_of_unknown_function_(DUF295)_
AX-115685838	119.087	1	reCj18041	136	0	AT4G13750.1	NOV_Histidine_kinase-,_DNA_gyrase_B-,_and_HSP90-like_ATPase_family_protein_
AX-115688279	119.758	1	reCj28584	197	2.60583e-86	AT1G63800.1	UBC5_ubiquitin-conjugating_enzyme_5_
AX-115717741	120.287	1	reCj19937	907	5.65556e-93	AT4G10790.1	UBX_domain-containing_protein_
AX-115677320	120.287	1	reCj19937	227	5.65556e-93	AT4G10790.1	UBX_domain-containing_protein_
AX-115705045	120.287	1	reCj20146	1975	1.08759e-138	AT1G79020.1	Enhancer_of_polycomb-like_transcription_factor_protein_
AX-115694172	120.287	1	reCj20327	1880	0	AT4G30600.1	signal_recognition_particle_receptor_alpha_subunit_family_protein_
AX-115701188	120.287	1	reCj20327	526	0	AT4G30600.1	signal_recognition_particle_receptor_alpha_subunit_family_protein_
AX-115711680	120.287	1	reCj20327	720	0	AT4G30600.1	signal_recognition_particle_receptor_alpha_subunit_family_protein_
AX-115718148	120.287	1	reCj20327	798	0	AT4G30600.1	signal_recognition_particle_receptor_alpha_subunit_family_protein_
AX-115713396	120.287	1	reCj23842	856	8.541e-20	AT1G09230.1	RNA-binding_(RRM/RBD/RNP_motifs)_family_protein_
AX-115675101	0	2	MF_BC_CLC_contig_57053	661	4.01e-94	AT1G03100.1	Pentatricopeptide_repeat_(PPR)_superfamily_protein_
AX-115715362	0	2	reCj18733	448	1.79327e-90	AT2G41020.1	WW_domain-containing_protein_
AX-115724155	0	2	reCj18932	675	0	AT4G30110.1	HMA2,_ATHMA2_heavy_metal_atpase_2_
AX-115681550	0	2	reCj23774	263	1.2828e-93	AT1G66670.1	CLPP3,_NCLPP3_CLP_protease_proteolytic_subunit_3_
AX-115716287	0	2	reCj23774	996	1.2828e-93	AT1G66670.1	CLPP3,_NCLPP3_CLP_protease_proteolytic_subunit_3_
AX-115691250	0.265	2	reCj12001	1066	6.78466e-87	AT4G13970.1	zinc_ion_binding_
AX-115691718	0.265	2	reCj16020	259	0.000530798	AT2G34585.1	unknown_protein;_FUNCTIONS_IN:_molecular_function_unknown;_INVOLVED_IN:_biological_process_unknown;_LOCATED_IN:_plasma_membrane,_vacuole;_EXPRESSED_IN:_24_plant_structures;_E
AX-115717059	0.265	2	reCj18932	1363	0	AT4G30110.1	HMA2,_ATHMA2_heavy_metal_atpase_2_
AX-115718047	0.265	2	reCj26860	775	2.40992e-33	AT4G21160.4	ZAC_Calcium-dependent_ARF-type_GTPase_activating_protein_family_
AX-115693254	0.265	2	reCj30722	677	1.29369e-48	AT3G27050.1	unknown_protein;_Has_43_Blast_hits_to_43_proteins_in_17_species:_Archae_-_0;_Bacteria_-_0;_Metazoa_-_0;_Fungi_-_0;_Plants_-_40;_Viruses_-_0;_Other_Eukaryotes_-_3_(source:_NCB
AX-115704149	0.529	2	reCj22240	1720	6.14999e-126	AT5G07990.1	TT7,_CYP75B1,_D501_Cytochrome_P450_superfamily_protein_
AX-115708848	0.794	2	reCj18992	483	1.6788e-133	AT4G07400.1	VFB3_VIER_F-box_proteine_3_
AX-115728265	0.794	2	reCj18992	649	1.6788e-133	AT4G07400.1	VFB3_VIER_F-box_proteine_3_
AX-115724218	0.794	2	reCj18992	1067	1.6788e-133	AT4G07400.1	VFB3_VIER_F-box_proteine_3_
AX-115684052	0.794	2	reCj25601	614	2.02706e-127	AT3G16890.1	PPR40_pentatricopeptide_(PPR)_domain_protein_40_
AX-115670111	1.058	2	MF_BC_CLC_contig_3529	415	2.16e-26	AT1G11060.1	WAPL_(Wings_apart-like_protein_regulation_of_heterochromatin)_protein_
AX-115704999	1.058	2	reCj26626	846	1.37986e-98	AT3G62580.1	Late_embryogenesis_abundant_protein_(LEA)_family_protein_
AX-115701000	1.058	2	reCj30548	490	0.215485	AT1G11362.1	Plant_invertase/pectin_methylesterase_inhibitor_superfamily_protein_
AX-115668364	1.323	2	Cj.22940_1	169	5.8	AT1G03840.2	C2H2 and C2HC zinc fingers superfamily protein
AX-115672719	1.323	2	MF_BC_CLC_contig_29027	848	0.81	AT1G61990.1	Mitochondrial_transcription_termination_factor_family_protein_
AX-115721595	1.323	2	reCj10461	455	1.78602e-64	AT4G21450.1	PapD-like_superfamily_protein_
AX-115674948	1.323	2	reCj19407	1543	0	AT5G64570.1	XYL4,_ATBXL4_beta-D-xylosidase_4_
AX-115678053	1.323	2	reCj19407	2173	0	AT5G64570.1	XYL4,_ATBXL4_beta-D-xylosidase_4_
AX-115669943	1.323	2	reCj19407	2205	0	AT5G64570.1	XYL4,_ATBXL4_beta-D-xylosidase_4_
AX-115671727	1.323	2	reCj19407	278	0	AT5G64570.1	XYL4,_ATBXL4_beta-D-xylosidase_4_
AX-115668185	1.323	2	reCj19407	899	0	AT5G64570.1	XYL4,_ATBXL4_beta-D-xylosidase_4_
AX-115696496	1.323	2	reCj23508	1139	5.42022e-128	AT1G66680.1	AR401_S-adenosyl-L-methionine-dependent_methyltransferases_superfamily_protein_
AX-115709579	1.323	2	reCj25187	876	5.51424	AT1G58230.1	binding_
AX-115707698	1.323	2	reCj25321	164	1.73694e-51	AT5G39710.1	EMB2745_Tetratricopeptide_repeat_(TPR)-like_superfamily_protein_
AX-115698557	1.323	2	reCj31316	150	1.3479e-18	AT3G03280.1	unknown_protein;_FUNCTIONS_IN:_molecular_function_unknown;_INVOLVED_IN:_N-terminal_protein_myristoylation;_LOCATED_IN:_cellular_component_unknown;_BEST_Arabidopsis_thaliana_p
AX-115716657	1.455	2	reCj09000	1923	6.60692e-144	AT3G16270.1	ENTH/VHS_family_protein_
AX-115699090	1.455	2	reCj15194	989	6.61522e-15	AT5G04180.1	ATACA3,_ACA3_alpha_carbonic_anhydrase_3_
AX-115679730	1.455	2	reCj22986	1018	6.06192e-168	AT5G42650.1	AOS,_CYP74A,_DDE2_allene_oxide_synthase_
AX-115674052	1.455	2	reCj22986	1460	6.06192e-168	AT5G42650.1	AOS,_CYP74A,_DDE2_allene_oxide_synthase_
AX-115667803	1.455	2	reCj22986	1505	6.06192e-168	AT5G42650.1	AOS,_CYP74A,_DDE2_allene_oxide_synthase_
AX-115666118	1.455	2	reCj22986	600	6.06192e-168	AT5G42650.1	AOS,_CYP74A,_DDE2_allene_oxide_synthase_
AX-115680879	1.587	2	reCj25459	869	9.16419e-64	AT5G09995.2	unknown_protein;_BEST_Arabidopsis_thaliana_protein_match_is:_unknown_protein_(TAIR:AT1G08530.1);_Has_35333_Blast_hits_to_34131_proteins_in_2444_species:_Archae_-_798;_Bacteri
AX-115712972	1.852	2	reCj09000	1761	6.60692e-144	AT3G16270.1	ENTH/VHS_family_protein_
AX-115686139	1.852	2	reCj11153	1296	2.87041	AT1G64610.2	Transducin/WD40_repeat-like_superfamily_protein_
AX-115699367	1.852	2	reCj11153	1417	2.87041	AT1G64610.2	Transducin/WD40_repeat-like_superfamily_protein_
AX-115675813	1.852	2	reCj19407	1192	0	AT5G64570.1	XYL4,_ATBXL4_beta-D-xylosidase_4_
AX-115676955	1.852	2	reCj19407	1629	0	AT5G64570.1	XYL4,_ATBXL4_beta-D-xylosidase_4_
AX-115678059	1.852	2	reCj25459	1058	9.16419e-64	AT5G09995.2	unknown_protein;_BEST_Arabidopsis_thaliana_protein_match_is:_unknown_protein_(TAIR:AT1G08530.1);_Has_35333_Blast_hits_to_34131_proteins_in_2444_species:_Archae_-_798;_Bacteri
AX-115725194	2.713	2	reCj23508	156	5.42022e-128	AT1G66680.1	AR401_S-adenosyl-L-methionine-dependent_methyltransferases_superfamily_protein_
AX-115701303	3.988	2	reCj12546	1227	0	AT3G62310.1	RNA_helicase_family_protein_
AX-115681583	3.988	2	reCj23085	1041	9.90425	AT5G04290.1	KTF1,_SPT5L_kow_domain-containing_transcription_factor_1_
AX-115714206	4.252	2	reCj26311	695	4.10502e-99	AT5G16120.1	alpha/beta-Hydrolases_superfamily_protein_
AX-115682516	4.517	2	reCj12580	441	9.17879e-122	AT5G46170.1	F-box_family_protein_
AX-115684818	4.517	2	reCj22577	1565	1.89274e-153	AT5G16120.1	alpha/beta-Hydrolases_superfamily_protein_
AX-115686461	5.049	2	reCj22186	268	0	AT5G27470.1	seryl-tRNA_synthetase_/_serine--tRNA_ligase_
AX-115700627	5.049	2	reCj28167	570	2.80799e-50	AT1G13380.1	Protein_of_unknown_function_(DUF1218)_
AX-115681724	5.049	2	reCj32333	387	1.40932	AT3G13790.2	ATBFRUCT1_Glycosyl_hydrolases_family_32_protein_
AX-115690612	5.313	2	reCj24658	1041	1.61735e-176	AT5G08380.1	AtAGAL1,_AGAL1_alpha-galactosidase_1_
AX-115725785	5.446	2	reCj12546	216	0	AT3G62310.1	RNA_helicase_family_protein_
AX-115695828	5.446	2	reCj12699	150	2.4786e-85	AT1G34220.2	Regulator_of_Vps4_activity_in_the_MVB_pathway_protein_
AX-115700790	5.446	2	reCj17785	2080	4.14986e-09	AT5G56240.1	BEST_Arabidopsis_thaliana_protein_match_is:_hapless_8_(TAIR:AT5G56250.1);_Has_35333_Blast_hits_to_34131_proteins_in_2444_species:_Archae_-_798;_Bacteria_-_22429;_Metazoa_-_97
AX-115701139	5.446	2	reCj18377	1223	8.9757e-130	AT2G01820.1	Leucine-rich_repeat_protein_kinase_family_protein_
AX-115709296	5.446	2	reCj18377	1462	8.9757e-130	AT2G01820.1	Leucine-rich_repeat_protein_kinase_family_protein_
AX-115682013	5.446	2	reCj18748	1749	0	AT4G30020.1	PA-domain_containing_subtilase_family_protein_
AX-115716586	5.446	2	reCj20024	885	0	AT1G18580.1	GAUT11_galacturonosyltransferase_11_
AX-115694384	5.446	2	reCj21016	1082	4.62999e-167	AT1G73690.1	CDKD1;1,_AT;CDKD;1,_CAK3AT_cyclin-dependent_kinase_D1;1_
AX-115715615	5.446	2	reCj21387	525	2.8199e-72	AT3G20270.3	lipid-binding_serum_glycoprotein_family_protein_
AX-115706179	5.446	2	reCj22577	1622	1.89274e-153	AT5G16120.1	alpha/beta-Hydrolases_superfamily_protein_
AX-115723602	5.446	2	reCj28010	232	2.64969e-38	AT3G20260.1	Protein_of_unknown_function_(DUF1666)_
AX-115689440	5.446	2	reCj28472	683	1.77663	AT1G22030.1	CONTAINS_InterPro_DOMAIN/s:_Protein_BYPASS_related_(InterPro:IPR008511);_BEST_Arabidopsis_thaliana_protein_match_is:_unknown_protein_(TAIR:AT1G77855.1);_Has_99_Blast_hits_to_
AX-115683952	5.446	2	reCj28572	579	2.36538e-23	AT2G01300.1	unknown_protein;_BEST_Arabidopsis_thaliana_protein_match_is:_unknown_protein_(TAIR:AT1G15010.1);_Has_73_Blast_hits_to_73_proteins_in_12_species:_Archae_-_0;_Bacteria_-_0;_Met
AX-115686179	5.446	2	reCj30307	210	2.57652	AT1G23200.1	Plant_invertase/pectin_methylesterase_inhibitor_superfamily_
AX-115696313	5.446	2	reCj31631	407	7.10008	AT5G62610.1	basic_helix-loop-helix_(bHLH)_DNA-binding_superfamily_protein_
AX-115728939	5.446	2	reCj32256	185	2.19495	AT4G12140.1	RING/U-box_superfamily_protein_
AX-115666819	5.578	2	reCj12178	1917	0	AT2G01270.1	AtQSOX2,_QSOX2_quiescin-sulfhydryl_oxidase_2_
AX-115702286	5.578	2	reCj12474	1725	0	AT1G76160.1	sks5_SKU5_similar_5_
AX-115700393	5.578	2	reCj19094	1412	0	AT1G68560.1	ATXYL1,_XYL1,_TRG1_alpha-xylosidase_1_
AX-115728585	5.578	2	reCj20212	288	0	AT2G01320.3	ABC-2_type_transporter_family_protein_
AX-115665466	5.578	2	reCj24504	1250	0	AT1G77120.1	ADH1,_ADH,_ATADH,_ATADH1_alcohol_dehydrogenase_1_
AX-115685655	5.578	2	reCj27017	337	2.25887e-159	AT4G25630.1	FIB2,_ATFIB2_fibrillarin_2_
AX-115682570	5.578	2	reCj29767	206	9.28972e-39	AT3G62550.1	Adenine_nucleotide_alpha_hydrolases-like_superfamily_protein_
AX-115693332	5.842	2	reCj12137	664	4.48868e-90	AT4G02080.1	ASAR1,_ATSARA1C,_ATSAR2,_SAR2_secretion-associated_RAS_super_family_2_
AX-115689183	5.842	2	reCj16590	329	1.57328e-33	AT1G09740.1	Adenine_nucleotide_alpha_hydrolases-like_superfamily_protein_
AX-115723607	5.842	2	reCj19094	782	0	AT1G68560.1	ATXYL1,_XYL1,_TRG1_alpha-xylosidase_1_
AX-115685956	5.842	2	reCj19715	1138	0	AT2G04842.1	EMB2761_threonyl-tRNA_synthetase,_putative_/_threonine--tRNA_ligase,_putative_
AX-115706776	5.842	2	reCj22067	553	0	AT1G73600.1	S-adenosyl-L-methionine-dependent_methyltransferases_superfamily_protein_
AX-115700396	5.842	2	reCj25254	458	0.267461	AT1G13360.1	unknown_protein;_BEST_Arabidopsis_thaliana_protein_match_is:_unknown_protein_(TAIR:AT3G25870.1);_Has_69_Blast_hits_to_69_proteins_in_16_species:_Archae_-_0;_Bacteria_-_0;_Met
AX-115704511	5.842	2	reCj27063	539	1.41806e-29	AT1G48140.1	dolichol-phosphate_mannosyltransferase-related_
AX-115699892	5.842	2	reCj29938	643		not availab
AX-115707190	7.865	2	reCj11478	1881	0	AT5G27030.1	TPR3_TOPLESS-related_3_
AX-115730336	7.865	2	reCj11478	3171	0	AT5G27030.1	TPR3_TOPLESS-related_3_
AX-115675516	7.865	2	reCj11478	740	0	AT5G27030.1	TPR3_TOPLESS-related_3_
AX-115725741	8.261	2	reCj27462	229	4.37141	AT1G52900.1	Toll-Interleukin-Resistance_(TIR)_domain_family_protein_
AX-115688169	8.261	2	reCj28024	399	1.07751e-10	AT1G49000.1	unknown_protein;_FUNCTIONS_IN:_molecular_function_unknown;_INVOLVED_IN:_biological_process_unknown;_LOCATED_IN:_chloroplast;_EXPRESSED_IN:_stem;_BEST_Arabidopsis_thaliana_pro
AX-115723677	8.261	2	reCj28831	377		not availab
AX-115717752	9.325	2	reCj18675	707	1.06128e-26	AT4G32330.2	TPX2_(targeting_protein_for_Xklp2)_protein_family_
AX-115729701	9.325	2	reCj18675	966	1.06128e-26	AT4G32330.2	TPX2_(targeting_protein_for_Xklp2)_protein_family_
AX-115705416	9.325	2	reCj25383	660	1.35993e-62	AT4G12710.1	ARM_repeat_superfamily_protein_
AX-115725409	9.325	2	reCj26968	674	4.84226	AT1G34220.2	Regulator_of_Vps4_activity_in_the_MVB_pathway_protein_
AX-115702123	9.325	2	reCj28831	827		not availab
AX-115732841	9.743	2	reCj21194	1846	1.04261e-136	AT2G17250.1	EMB2762_CCAAT-binding_factor_
AX-115671057	10.043	2	reCj23342	890	3.66274e-150	AT4G02330.1	ATPMEPCRB_Plant_invertase/pectin_methylesterase_inhibitor_superfamily_
BY893784	10.043	2	#N/A	#N/A	#N/A	#N/A
AX-115696569	10.162	2	reCj25383	441	1.35993e-62	AT4G12710.1	ARM_repeat_superfamily_protein_
AX-115688847	10.581	2	reCj22624	1010	1.17014e-146	AT5G53370.1	ATPMEPCRF,_PMEPCRF_pectin_methylesterase_PCR_fragment_F_
AX-115675413	10.581	2	reCj22624	915	1.17014e-146	AT5G53370.1	ATPMEPCRF,_PMEPCRF_pectin_methylesterase_PCR_fragment_F_
AX-115718394	11.423	2	reCj19166	1883	3.27065e-62	AT3G56590.1	hydroxyproline-rich_glycoprotein_family_protein_
AX-115726781	11.423	2	reCj22095	312	0	AT1G53830.1	ATPME2,_PME2_pectin_methylesterase_2_
AX-115680487	11.423	2	reCj22960	1028	4.36671e-156	AT3G14310.1	ATPME3,_PME3_pectin_methylesterase_3_
AX-115678172	11.423	2	reCj22960	1151	4.36671e-156	AT3G14310.1	ATPME3,_PME3_pectin_methylesterase_3_
AX-115676121	11.423	2	reCj22960	1467	4.36671e-156	AT3G14310.1	ATPME3,_PME3_pectin_methylesterase_3_
AX-115696524	11.423	2	reCj22960	365	4.36671e-156	AT3G14310.1	ATPME3,_PME3_pectin_methylesterase_3_
AX-115679269	11.423	2	reCj22960	815	4.36671e-156	AT3G14310.1	ATPME3,_PME3_pectin_methylesterase_3_
AX-115680019	11.423	2	reCj22960	944	4.36671e-156	AT3G14310.1	ATPME3,_PME3_pectin_methylesterase_3_
AX-115720101	11.423	2	reCj23465	527	2.64149e-29	AT3G16720.1	ATL2,_TL2_TOXICOS_EN_LEVADURA_2_
AX-115731840	11.423	2	reCj23465	605	2.64149e-29	AT3G16720.1	ATL2,_TL2_TOXICOS_EN_LEVADURA_2_
AX-115720555	11.423	2	reCj28408	219	3.95115e-26	AT3G16720.1	ATL2,_TL2_TOXICOS_EN_LEVADURA_2_
AX-115678479	11.423	2	reCj28408	610	3.95115e-26	AT3G16720.1	ATL2,_TL2_TOXICOS_EN_LEVADURA_2_
AX-115711387	11.488	2	reCj23697	139	6.90719e-87	AT4G33140.1	Haloacid_dehalogenase-like_hydrolase_(HAD)_superfamily_protein_
AX-115692501	11.488	2	reCj29443	615	0.0022335	AT5G49170.1	unknown_protein;_BEST_Arabidopsis_thaliana_protein_match_is:_unknown_protein_(TAIR:AT3G06840.1);_Has_1807_Blast_hits_to_1807_proteins_in_277_species:_Archae_-_0;_Bacteria_-_0
AX-115723556	11.488	2	reCj29443	765	0.0022335	AT5G49170.1	unknown_protein;_BEST_Arabidopsis_thaliana_protein_match_is:_unknown_protein_(TAIR:AT3G06840.1);_Has_1807_Blast_hits_to_1807_proteins_in_277_species:_Archae_-_0;_Bacteria_-_0
AX-115665714	11.841	2	reCj22960	861	4.36671e-156	AT3G14310.1	ATPME3,_PME3_pectin_methylesterase_3_
AX-115686412	12.207	2	reCj20548	1054	0	AT5G08680.1	ATP_synthase_alpha/beta_family_protein_
AX-115699387	12.683	2	reCj19034	1655	2.0245e-143	AT2G24130.1	Leucine-rich_receptor-like_protein_kinase_family_protein_
AX-115724308	12.683	2	reCj20915	1064	0	AT4G33150.3	lysine-ketoglutarate_reductase/saccharopine_dehydrogenase_bifunctional_enzyme_
AX-115674318	14.385	2	MF_BC_CLC_contig_28958	1941	0	AT3G03050.1	CSLD3,_KJK,_ATCSLD3_cellulose_synthase-like_D3_
AX-115685821	14.385	2	reCj22480	145	0	AT1G02730.1	ATCSLD5,_CSLD5,_SOS6_cellulose_synthase-like_D5_
AX-115707947	14.385	2	reCj22480	439	0	AT1G02730.1	ATCSLD5,_CSLD5,_SOS6_cellulose_synthase-like_D5_
AX-115724677	14.385	2	reCj22480	988	0	AT1G02730.1	ATCSLD5,_CSLD5,_SOS6_cellulose_synthase-like_D5_
AX-115723045	14.385	2	reCj23409	822	0	AT3G09630.2	Ribosomal_protein_L4/L1_family_
AX-115712342	14.385	2	reCj28222	780	5.60969e-28	AT1G68185.1	Ubiquitin-like_superfamily_protein_
AX-115672248	15.834	2	reCj18222	774	0	AT3G18390.1	EMB1865_CRS1_/_YhbY_(CRM)_domain-containing_protein_
AX-115669631	15.834	2	reCj18222	801	0	AT3G18390.1	EMB1865_CRS1_/_YhbY_(CRM)_domain-containing_protein_
AX-116812949	15.834	2	reCj18222	995	0	AT3G18390.1	EMB1865_CRS1_/_YhbY_(CRM)_domain-containing_protein_
AX-115671537	16.795	2	MF_BC_CLC_contig_168	312	1.43e-05	AT5G18130.1	unknown_protein;_BEST_Arabidopsis_thaliana_protein_match_is:_unknown_protein_(TAIR:AT3G03870.2);_Has_1807_Blast_hits_to_1807_proteins_in_277_species:_Archae_-_0;_Bacteria_-_0
AX-115701390	16.795	2	reCj24705	552	4.85564e-14	AT5G18130.1	unknown_protein;_BEST_Arabidopsis_thaliana_protein_match_is:_unknown_protein_(TAIR:AT3G03870.2);_Has_1807_Blast_hits_to_1807_proteins_in_277_species:_Archae_-_0;_Bacteria_-_0
AX-115714039	16.795	2	reCj24705	773	4.85564e-14	AT5G18130.1	unknown_protein;_BEST_Arabidopsis_thaliana_protein_match_is:_unknown_protein_(TAIR:AT3G03870.2);_Has_1807_Blast_hits_to_1807_proteins_in_277_species:_Archae_-_0;_Bacteria_-_0
AX-116812596	18.399	2	reCj18093	3758	0	AT2G47500.1	P-loop_nucleoside_triphosphate_hydrolases_superfamily_protein_with_CH_(Calponin_Homology)_domain_
AX-115709495	18.399	2	reCj18614	1783	1.20015e-42	AT3G05670.1	RING/U-box_protein_
AX-115685165	18.399	2	reCj22601	987	0.0140544	AT1G14340.1	RNA-binding_(RRM/RBD/RNP_motifs)_family_protein_
AX-115682258	19.73	2	reCj12212	1415	4.07238e-82	AT1G15030.1	Protein_of_unknown_function_(DUF789)_
AX-115700378	19.73	2	reCj12212	1545	4.07238e-82	AT1G15030.1	Protein_of_unknown_function_(DUF789)_
AX-115685678	19.73	2	reCj20844	617	3.8059e-127	AT1G18390.1	Protein_kinase_superfamily_protein_
AX-115706835	19.73	2	reCj26331	504	8.32266	AT5G66870.1	ASL1,_LBD36_ASYMMETRIC_LEAVES_2-like_1_
AX-115687262	19.73	2	reCj32340	383		not availab
AX-115678565	21.061	2	Cj.9008_1	459	6e-28	AT1G68400.1	leucine-rich repeat transmembrane protein kinase family protein
AX-115676597	21.061	2	reCj20704	1034	1.188e-104	AT2G06000.2	Pentatricopeptide_repeat_(PPR)_superfamily_protein_
AX-115665345	21.061	2	reCj20704	1304	1.188e-104	AT2G06000.2	Pentatricopeptide_repeat_(PPR)_superfamily_protein_
AX-115724882	21.061	2	reCj20704	193	1.188e-104	AT2G06000.2	Pentatricopeptide_repeat_(PPR)_superfamily_protein_
AX-115716136	21.061	2	reCj20704	846	1.188e-104	AT2G06000.2	Pentatricopeptide_repeat_(PPR)_superfamily_protein_
AX-115711372	21.117	2	reCj13336	2217	1.00329e-89	AT1G66920.2	Protein_kinase_superfamily_protein_
AX-115713264	23.369	2	reCj17943	1931	0	AT3G18290.1	EMB2454,_BTS_zinc_finger_protein-related_
AX-115698960	23.369	2	reCj28119	369	3.2409e-94	AT1G75440.1	UBC16_ubiquitin-conjugating_enzyme_16_
AX-115713524	23.81	2	reCj21937	1403	2.73855e-168	AT2G47470.1	ATPDIL2-1,_UNE5,_MEE30,_PDI11,_ATPDI11_thioredoxin_family_protein_
AX-115699139	24.25	2	reCj22404	1029	4.28179e-88	AT5G61330.1	rRNA_processing_protein-related_
AX-115685989	24.25	2	reCj22538	515	8.26521e-39	AT3G62630.1	Protein_of_unknown_function_(DUF1645)_
AX-115709338	24.25	2	reCj22941	304	1.20771e-160	AT5G25265.1	unknown_protein;_FUNCTIONS_IN:_molecular_function_unknown;_INVOLVED_IN:_biological_process_unknown;_LOCATED_IN:_plasma_membrane,_membrane;_EXPRESSED_IN:_cultured_cell,_leaf;_
AX-115696156	24.25	2	reCj23028	1234	9.79251e-18	AT3G23370.1	RNA-binding_(RRM/RBD/RNP_motifs)_family_protein_
AX-115672582	24.442	2	MF_BC_CLC_contig_46212	551	5.09e-05	AT1G67050.1	unknown_protein;_BEST_Arabidopsis_thaliana_protein_match_is:_unknown_protein_(TAIR:AT5G38320.1);_Has_617_Blast_hits_to_318_proteins_in_80_species:_Archae_-_0;_Bacteria_-_16;_
AX-115698785	26.448	2	reCj11971	1841	1.05359e-177	AT3G12940.1	2-oxoglutarate_(2OG)_and_Fe(II)-dependent_oxygenase_superfamily_protein_
AX-115719800	26.448	2	reCj24375	292	0.000446654	AT5G67030.1	ABA1,_LOS6,_NPQ2,_ATABA1,_ZEP,_IBS3,_ATZEP_zeaxanthin_epoxidase_(ZEP)_(ABA1)_
AX-115666784	26.968	2	reCj26656	145	7.40288e-124	AT3G14840.2	Leucine-rich_repeat_transmembrane_protein_kinase_
AX-115685383	27.779	2	reCj33983	251	1.63685e-08	AT1G68370.1	ARG1_Chaperone_DnaJ-domain_superfamily_protein_
AX-115706248	27.779	2	reCj33983	307	1.63685e-08	AT1G68370.1	ARG1_Chaperone_DnaJ-domain_superfamily_protein_
AX-115715600	27.854	2	reCj22183	540	1.80927e-117	AT5G15050.1	Core-2/I-branching_beta-1,6-N-acetylglucosaminyltransferase_family_protein_
AX-115672616	27.854	2	reCj30513	519	1.19297e-16	AT1G01490.2	Heavy_metal_transport/detoxification_superfamily_protein_
AX-115706573	28.295	2	reCj22183	1619	1.80927e-117	AT5G15050.1	Core-2/I-branching_beta-1,6-N-acetylglucosaminyltransferase_family_protein_
AX-115726883	29.181	2	reCj18025	1451	0	AT3G55320.1	PGP20_P-glycoprotein_20_
AX-115727745	29.181	2	reCj20213	1843	3.37235e-176	AT2G21710.1	EMB2219_Mitochondrial_transcription_termination_factor_family_protein_
AX-115714395	29.181	2	reCj20213	373	3.37235e-176	AT2G21710.1	EMB2219_Mitochondrial_transcription_termination_factor_family_protein_
AX-115681642	29.181	2	reCj27720	655	1.17113e-05	AT1G24020.2	MLP423_MLP-like_protein_423_
AX-115685991	29.622	2	reCj15004	824	1.77791e-59	AT5G02610.1	Ribosomal_L29_family_protein_
AX-115708161	29.785	2	reCj20529	1511	1.03824e-179	AT3G12360.1	ITN1_Ankyrin_repeat_family_protein_
AX-115716537	29.785	2	reCj30547	584	7.68884e-16	AT1G01490.2	Heavy_metal_transport/detoxification_superfamily_protein_
AX-115733372	30.447	2	reCj18704	2086	0	AT1G72470.1	ATEXO70D1,_EXO70D1_exocyst_subunit_exo70_family_protein_D1_
AX-115696443	30.447	2	reCj20906	1035	0	AT2G19880.1	Nucleotide-diphospho-sugar_transferases_superfamily_protein_
AX-115694431	30.508	2	reCj20785	1494	0	AT1G60420.1	DC1_domain-containing_protein_
AX-115694717	30.508	2	reCj21264	1552	0	AT1G11680.1	CYP51G1,_EMB1738,_CYP51A2,_CYP51_CYTOCHROME_P450_51G1_
AX-115714257	30.508	2	reCj21264	873	0	AT1G11680.1	CYP51G1,_EMB1738,_CYP51A2,_CYP51_CYTOCHROME_P450_51G1_
AX-115690638	30.747	2	reCj23412	1481	1.05e-121	AT5G35400.1	Pseudouridine_synthase_family_protein_
AX-115684546	31.011	2	reCj09533	1265	2.43096e-15	AT1G67480.2	Galactose_oxidase/kelch_repeat_superfamily_protein_
AX-115706616	31.011	2	reCj20883	831	4.08624e-132	AT2G19870.1	tRNA/rRNA_methyltransferase_(SpoU)_family_protein_
AX-115672534	31.011	2	reCj22873	987	1.78085e-95	AT3G01630.1	Major_facilitator_superfamily_protein_
AX-115696254	31.011	2	reCj28843	588	4.21291e-37	AT3G42630.1	Pentatricopeptide_repeat_(PPR)_superfamily_protein_
AX-115721600	31.011	2	reCj32567	345	1.82895e-33	AT1G19210.1	Integrase-type_DNA-binding_superfamily_protein_
AX-115679380	32.351	2	reCj31285	482	6.25027e-30	AT1G74930.1	ORA47_Integrase-type_DNA-binding_superfamily_protein_
AX-115719301	32.907	2	reCj31582	138	2.02393e-38	AT5G21960.1	Integrase-type_DNA-binding_superfamily_protein_
AX-115734330	33.366	2	reCj18454	2650	0	AT1G16780.1	VHP2;2,_AtVHP2;2_Inorganic_H_pyrophosphatase_family_protein_
AX-115711120	33.366	2	reCj18731	2055	0	AT4G16130.1	ARA1,_ISA1,_ATISA1_arabinose_kinase_
AX-115704598	34.593	2	reCj17937	1720	1.86755e-49	AT1G72390.1	CONTAINS_InterPro_DOMAIN/s:_Spt20_family_(InterPro:IPR021950);_Has_8778_Blast_hits_to_7244_proteins_in_477_species:_Archae_-_6;_Bacteria_-_326;_Metazoa_-_4198;_Fungi_-_1506;_
AX-115698416	34.896	2	reCj13509	1078	1.22883e-34	AT1G27170.2	transmembrane_receptors;ATP_binding_
AX-115732920	35.149	2	reCj31702	489	5.20104e-44	AT1G14205.1	Ribosomal_L18p/L5e_family_protein_
AX-115721235	35.705	2	reCj25848	153	9.21392e-173	AT2G40700.1	P-loop_containing_nucleoside_triphosphate_hydrolases_superfamily_protein_
AX-115668850	35.911	2	Cj.11875_1	162	4e-31	AT2G41705.2	camphor resistance CrcB family protein
AX-115701831	36.926	2	reCj08879	695	6.6649e-41	AT1G28600.1	GDSL-like_Lipase/Acylhydrolase_superfamily_protein_
AX-115671355	36.926	2	reCj17881	3915		not availab
AX-115673679	36.926	2	reCj17881	922		not availab
AX-115682352	36.926	2	reCj29419	632	1.13758e-15	AT1G16790.1	ribosomal_protein-related_
AX-115693804	37.941	2	reCj26309	422	1.02937e-29	AT2G34357.1	ARM_repeat_superfamily_protein_
AX-115709294	38.546	2	reCj21211	896	0	AT2G30490.1	ATC4H,_C4H,_CYP73A5,_REF3_cinnamate-4-hydroxylase_
AX-115725152	41.052	2	reCj26213	1031	2.57507e-109	AT5G19730.1	Pectin_lyase-like_superfamily_protein_
AX-115687711	41.557	2	reCj28103	178	4.26768e-31	AT1G16800.1	P-loop_containing_nucleoside_triphosphate_hydrolases_superfamily_protein_
AX-115693099	41.974	2	reCj29519	593	9.04222e-30	AT3G43120.1	SAUR-like_auxin-responsive_protein_family_
AX-115693481	41.974	2	reCj30256	364	6.82319e-26	AT5G20810.1	SAUR-like_auxin-responsive_protein_family_
AX-115701584	43.092	2	reCj21877	1231	2.88031e-159	AT3G10700.1	GalAK_galacturonic_acid_kinase_
AX-115666955	45.246	2	MF_BC_CLC_contig_36382	710	0.000371	AT3G22942.1	AGG2_G-protein_gamma_subunit_2_
AX-115724754	45.246	2	reCj10469	1177	6.03665e-33	AT3G14180.1	sequence-specific_DNA_binding_transcription_factors_
AX-115675140	45.246	2	reCj18117	803	0	AT1G64060.1	ATRBOH_F,_ATRBOHF,_RBOHAP108,_RBOHF,_RBOH_F_respiratory_burst_oxidase_protein_F_
AX-115697072	45.708	2	reCj14146	1283	4.39939e-176	AT1G64040.1	TOPP3_type_one_serine/threonine_protein_phosphatase_3_
AX-115721170	45.708	2	reCj14146	380	4.39939e-176	AT1G64040.1	TOPP3_type_one_serine/threonine_protein_phosphatase_3_
AX-115717100	45.708	2	reCj18299	2227	9.84269e-94	AT4G02400.1	U3_ribonucleoprotein_(Utp)_family_protein_
AX-115709589	45.864	2	reCj21388	1831	0	AT3G54190.1	Transducin/WD40_repeat-like_superfamily_protein_
AX-115734222	46.171	2	reCj21388	594	0	AT3G54190.1	Transducin/WD40_repeat-like_superfamily_protein_
AX-115726346	49.022	2	reCj19319	308	0	AT1G55090.1	carbon-nitrogen_hydrolase_family_protein_
AX-115685585	49.022	2	reCj32860	246	4.62494e-24	AT3G05550.1	Hypoxia-responsive_family_protein_
AX-115678723	49.485	2	reCj32860	300	4.62494e-24	AT3G05550.1	Hypoxia-responsive_family_protein_
AX-115721846	49.641	2	reCj23989	1099	4.64483e-79	AT4G33160.1	F-box_family_protein_
AX-115687731	49.641	2	reCj25529	552	9.12151e-110	AT1G32100.1	ATPRR1,_PRR1_pinoresinol_reductase_1_
AX-115683590	50.259	2	reCj12597	645	2.24722e-156	AT5G53370.1	ATPMEPCRF,_PMEPCRF_pectin_methylesterase_PCR_fragment_F_
AX-115727360	50.414	2	reCj26962	326	4.22919e-106	AT1G32100.1	ATPRR1,_PRR1_pinoresinol_reductase_1_
AX-115727435	50.877	2	reCj04294	1023	1.12739e-42	AT1G53830.1	ATPME2,_PME2_pectin_methylesterase_2_
AX-115669694	50.877	2	reCj19656	1175	1.02446e-57	AT1G69550.1	disease_resistance_protein_(TIR-NBS-LRR_class)_
AX-115680125	50.877	2	reCj19656	1635	1.02446e-57	AT1G69550.1	disease_resistance_protein_(TIR-NBS-LRR_class)_
AX-115665619	50.877	2	reCj19656	1689	1.02446e-57	AT1G69550.1	disease_resistance_protein_(TIR-NBS-LRR_class)_
AX-115705184	50.877	2	reCj23982	361	3.59829e-133	AT4G26570.1	ATCBL3,_CBL3_calcineurin_B-like_3_
AX-115682509	51.437	2	reCj26315	1015	1.0021e-60	AT5G49110.1	unknown_protein;_INVOLVED_IN:_biological_process_unknown;_LOCATED_IN:_cellular_component_unknown;_EXPRESSED_IN:_cultured_cell;_Has_30201_Blast_hits_to_17322_proteins_in_780_s
AX-115676407	51.884	2	MF_BC_CLC_contig_11985	148	0.24	AT1G66130.1	NAD(P)-binding_Rossmann-fold_superfamily_protein_
AX-115709375	51.884	2	reCj26315	515	1.0021e-60	AT5G49110.1	unknown_protein;_INVOLVED_IN:_biological_process_unknown;_LOCATED_IN:_cellular_component_unknown;_EXPRESSED_IN:_cultured_cell;_Has_30201_Blast_hits_to_17322_proteins_in_780_s
AX-115718086	52.385	2	reCj21067	731	1.39606e-173	AT3G06850.2	BCE2,_LTA1,_DIN3_2-oxoacid_dehydrogenases_acyltransferase_family_protein_
AX-115703678	52.886	2	reCj26238	285	8.15686e-57	AT3G53690.1	RING/U-box_superfamily_protein_
AX-115719970	52.886	2	reCj26238	415	8.15686e-57	AT3G53690.1	RING/U-box_superfamily_protein_
AX-115711227	52.886	2	reCj26238	643	8.15686e-57	AT3G53690.1	RING/U-box_superfamily_protein_
AX-115723427	53.137	2	reCj21067	471	1.39606e-173	AT3G06850.2	BCE2,_LTA1,_DIN3_2-oxoacid_dehydrogenases_acyltransferase_family_protein_
AX-115709912	53.137	2	reCj23269	398	4.03637e-155	AT1G50710.1	unknown_protein;_Has_109_Blast_hits_to_109_proteins_in_44_species:_Archae_-_0;_Bacteria_-_2;_Metazoa_-_61;_Fungi_-_8;_Plants_-_36;_Viruses_-_0;_Other_Eukaryotes_-_2_(source:_
AX-115681963	53.698	2	reCj18763	1746	0	AT3G14240.1	Subtilase_family_protein_
AX-115705942	53.698	2	reCj18763	1833	0	AT3G14240.1	Subtilase_family_protein_
AX-115688604	53.894	2	reCj10750	3340		not availab
AX-115672333	54.258	2	Cj.8199_1	902	2e-70	AT1G53920.1	GDSL-motif lipase 5
AX-115676837	55.4	2	reCj10292	487	4.79446e-22	AT2G47520.1	HRE2_Integrase-type_DNA-binding_superfamily_protein_
AX-115675892	55.415	2	reCj05705	461	1.79682e-20	AT3G16770.1	RAP2.3,_ATEBP,_ERF72,_EBP_ethylene-responsive_element_binding_protein_
AX-115705491	55.415	2	reCj18285	2536	0	AT1G72440.1	EDA25,_SWA2_CCAAT-binding_factor_
AX-115679125	55.415	2	reCj18285	2640	0	AT1G72440.1	EDA25,_SWA2_CCAAT-binding_factor_
AX-115697622	56.65	2	reCj09918	1050	0	AT3G06810.1	IBR3_acyl-CoA_dehydrogenase-related_
AX-115702320	56.65	2	reCj20189	1538	0	AT1G72330.1	ALAAT2_alanine_aminotransferase_2_
AX-115688832	56.65	2	reCj22239	1169	0	AT4G02290.1	AtGH9B13,_GH9B13_glycosyl_hydrolase_9B13_
AX-115681290	56.65	2	reCj25649	127	1.14727e-172	AT4G23400.1	PIP1D,_PIP1;5_plasma_membrane_intrinsic_protein_1;5_
AX-115725646	56.65	2	reCj27435	925	9.55225e-174	AT4G23400.1	PIP1D,_PIP1;5_plasma_membrane_intrinsic_protein_1;5_
AX-115678595	56.797	2	Cj.20847_1	449	6e-15	AT3G16760.1	Tetratricopeptide repeat (TPR)-like superfamily protein
AX-115693730	57.264	2	reCj25649	430	1.14727e-172	AT4G23400.1	PIP1D,_PIP1;5_plasma_membrane_intrinsic_protein_1;5_
AX-116812261	57.732	2	reCj18329	2948	0	AT3G43220.1	Phosphoinositide_phosphatase_family_protein_
AX-115705183	58.197	2	reCj18329	140	0	AT3G43220.1	Phosphoinositide_phosphatase_family_protein_
AX-115714752	58.197	2	reCj18329	2437	0	AT3G43220.1	Phosphoinositide_phosphatase_family_protein_
AX-115733112	58.197	2	reCj18329	3140	0	AT3G43220.1	Phosphoinositide_phosphatase_family_protein_
AX-115733957	58.197	2	reCj18329	441	0	AT3G43220.1	Phosphoinositide_phosphatase_family_protein_
AX-115687943	58.197	2	reCj19430	2006	0	AT1G21680.1	DPP6_N-terminal_domain-like_protein_
AX-115712730	58.197	2	reCj19430	597	0	AT1G21680.1	DPP6_N-terminal_domain-like_protein_
AX-115684178	58.661	2	reCj25595	777	1.39998e-107	AT4G33250.1	EIF3K,_TIF3K1,_ATTIF3K1_eukaryotic_translation_initiation_factor_3K_
AX-115695462	59.126	2	reCj12638	1116	1.79904e-09	AT3G12360.1	ITN1_Ankyrin_repeat_family_protein_
AX-115710971	59.126	2	reCj12638	2334	1.79904e-09	AT3G12360.1	ITN1_Ankyrin_repeat_family_protein_
AX-115723000	59.126	2	reCj12638	435	1.79904e-09	AT3G12360.1	ITN1_Ankyrin_repeat_family_protein_
AX-115733310	59.126	2	reCj12638	894	1.79904e-09	AT3G12360.1	ITN1_Ankyrin_repeat_family_protein_
AX-115735415	59.126	2	reCj20189	1604	0	AT1G72330.1	ALAAT2_alanine_aminotransferase_2_
AX-115734201	59.126	2	reCj25964	336	1.38941e-94	AT1G28220.1	ATPUP3,_PUP3_purine_permease_3_
AX-115721591	59.658	2	reCj29169	320	1.66347e-20	AT2G01610.1	Plant_invertase/pectin_methylesterase_inhibitor_superfamily_protein_
AX-115694439	59.658	2	reCj29169	551	1.66347e-20	AT2G01610.1	Plant_invertase/pectin_methylesterase_inhibitor_superfamily_protein_
AX-115682328	59.658	2	reCj30763	142		not availab
AX-115730941	60.022	2	reCj25621	738	1.63301e-17	AT1G62770.1	Plant_invertase/pectin_methylesterase_inhibitor_superfamily_protein_
AX-115709664	60.386	2	reCj20253	495	7.35867e-76	AT3G25680.1	FUNCTIONS_IN:_molecular_function_unknown;_INVOLVED_IN:_biological_process_unknown;_LOCATED_IN:_chloroplast;_EXPRESSED_IN:_21_plant_structures;_EXPRESSED_DURING:_13_growth_sta
AX-115718552	60.386	2	reCj20253	609	7.35867e-76	AT3G25680.1	FUNCTIONS_IN:_molecular_function_unknown;_INVOLVED_IN:_biological_process_unknown;_LOCATED_IN:_chloroplast;_EXPRESSED_IN:_21_plant_structures;_EXPRESSED_DURING:_13_growth_sta
AX-115729693	61.117	2	reCj17805	4360	0	AT3G59770.1	SAC9_sacI_homology_domain-containing_protein_/_WW_domain-containing_protein_
AX-115722558	61.481	2	reCj17805	1237	0	AT3G59770.1	SAC9_sacI_homology_domain-containing_protein_/_WW_domain-containing_protein_
AX-115709451	61.481	2	reCj17805	275	0	AT3G59770.1	SAC9_sacI_homology_domain-containing_protein_/_WW_domain-containing_protein_
AX-115715970	61.481	2	reCj17805	2945	0	AT3G59770.1	SAC9_sacI_homology_domain-containing_protein_/_WW_domain-containing_protein_
AX-116812721	61.481	2	reCj17805	4015	0	AT3G59770.1	SAC9_sacI_homology_domain-containing_protein_/_WW_domain-containing_protein_
AX-115735493	61.481	2	reCj17805	4106	0	AT3G59770.1	SAC9_sacI_homology_domain-containing_protein_/_WW_domain-containing_protein_
AX-115702164	61.481	2	reCj19929	688	0	AT3G49142.1	Tetratricopeptide_repeat_(TPR)-like_superfamily_protein_
AX-115665849	61.607	2	reCj26771	641	1.76597e-81	AT5G64260.1	EXL2_EXORDIUM_like_2_
AX-115666557	61.845	2	MF_BC_CLC_contig_18712	1964	3.52e-172	AT3G57180.1	BPG2_P-loop_containing_nucleoside_triphosphate_hydrolases_superfamily_protein_
AX-115699917	61.845	2	reCj19620	145	3.08674e-169	AT3G57180.1	BPG2_P-loop_containing_nucleoside_triphosphate_hydrolases_superfamily_protein_
AX-115708897	61.845	2	reCj19620	1591	3.08674e-169	AT3G57180.1	BPG2_P-loop_containing_nucleoside_triphosphate_hydrolases_superfamily_protein_
AX-115719627	62.577	2	reCj20923	802	0	AT3G23990.1	HSP60,_HSP60-3B_heat_shock_protein_60_
AX-115709828	62.577	2	reCj20923	589	0	AT3G23990.1	HSP60,_HSP60-3B_heat_shock_protein_60_
AX-115685503	62.577	2	reCj21662	1246	1.63874e-138	AT3G02750.2	Protein_phosphatase_2C_family_protein_
AX-115687556	62.577	2	reCj28723	468	1.87664e-91	AT4G21110.1	G10_family_protein_
AX-115676333	63.018	2	Cj.8685_1	235	3.8	AT3G12050.2	Aha1 domain-containing protein
AX-115684357	64.356	2	reCj19709	1252	0	AT4G35740.1	RecQl3,_ATRECQ3_DEAD/DEAH_box_RNA_helicase_family_protein_
AX-115691041	64.579	2	reCj23026	1102	0.339764	AT4G02090.1	unknown_protein;_FUNCTIONS_IN:_molecular_function_unknown;_INVOLVED_IN:_N-terminal_protein_myristoylation;_LOCATED_IN:_cellular_component_unknown;_EXPRESSED_IN:_root;_Has_132
AX-115718471	64.579	2	reCj23026	612	0.339764	AT4G02090.1	unknown_protein;_FUNCTIONS_IN:_molecular_function_unknown;_INVOLVED_IN:_N-terminal_protein_myristoylation;_LOCATED_IN:_cellular_component_unknown;_EXPRESSED_IN:_root;_Has_132
AX-115729175	64.579	2	reCj23026	815	0.339764	AT4G02090.1	unknown_protein;_FUNCTIONS_IN:_molecular_function_unknown;_INVOLVED_IN:_N-terminal_protein_myristoylation;_LOCATED_IN:_cellular_component_unknown;_EXPRESSED_IN:_root;_Has_132
AX-115688741	64.579	2	reCj29336	665	5.22331e-56	AT1G01590.1	FRO1,_ATFRO1_ferric_reduction_oxidase_1_
AX-115709692	64.798	2	reCj18215	1799	0	AT3G16785.1	PLDP1,_PLDZ1,_PLDZETA1,_PLD_ZETA_1_phospholipase_D_P1_
AX-115678727	65.239	2	reCj09348	1680	1.17421e-57	AT1G27170.1	transmembrane_receptors;ATP_binding_
AX-115691580	65.239	2	reCj18215	1515	0	AT3G16785.1	PLDP1,_PLDZ1,_PLDZETA1,_PLD_ZETA_1_phospholipase_D_P1_
AX-115699916	65.239	2	reCj18215	1572	0	AT3G16785.1	PLDP1,_PLDZ1,_PLDZETA1,_PLD_ZETA_1_phospholipase_D_P1_
AX-115733436	65.239	2	reCj18586	1615	0	AT3G20630.1	UBP14,_TTN6,_ATUBP14,_PER1_ubiquitin-specific_protease_14_
AX-115702469	65.239	2	reCj19709	2184	0	AT4G35740.1	RecQl3,_ATRECQ3_DEAD/DEAH_box_RNA_helicase_family_protein_
AX-115671116	66.303	2	Cj.1131_1	225	3e-70	AT3G48930.1	Nucleic acid-binding, OB-fold-like protein
AX-115666645	66.303	2	MF_BC_CLC_contig_27125	310	7.31e-06	AT5G52450.1	MATE_efflux_family_protein_
AX-115720868	66.303	2	reCj09975	2044	0	AT4G19210.1	ATRLI2,_RLI2_RNAse_l_inhibitor_protein_2_
AX-115699754	67.304	2	reCj29392	338	7.02938e-100	AT5G19070.1	SNARE_associated_Golgi_protein_family_
AX-115688111	67.304	2	reCj29576	301	9.38263e-55	AT1G68260.1	Thioesterase_superfamily_protein_
AX-115669185	67.634	2	MF_BC_CLC_contig_25742	646	0	AT1G16720.1	HCF173_high_chlorophyll_fluorescence_phenotype_173_
AX-115734055	67.634	2	reCj00040	142	0.00478839	AT4G15233.1	ABC-2_and_Plant_PDR_ABC-type_transporter_family_protein_
AX-115713469	67.634	2	reCj14228	445	2.23974e-57	AT4G31130.1	Protein_of_unknown_function_(DUF1218)_
AX-115709389	67.634	2	reCj17771	2065	0	AT3G43300.1	ATMIN7,_BEN1_HOPM_interactor_7_
AX-115684856	67.634	2	reCj18153	1485	0	AT3G49600.1	UBP26,_SUP32,_ATUBP26_ubiquitin-specific_protease_26_
AX-115702448	67.634	2	reCj18153	1789	0	AT3G49600.1	UBP26,_SUP32,_ATUBP26_ubiquitin-specific_protease_26_
AX-115690125	67.634	2	reCj18395	1358	0	AT5G58100.1	unknown_protein;_INVOLVED_IN:_pollen_exine_formation;_EXPRESSED_IN:_19_plant_structures;_EXPRESSED_DURING:_8_growth_stages;_BEST_Arabidopsis_thaliana_protein_match_is:_unknow
AX-115731058	67.634	2	reCj18395	2290	0	AT5G58100.1	unknown_protein;_INVOLVED_IN:_pollen_exine_formation;_EXPRESSED_IN:_19_plant_structures;_EXPRESSED_DURING:_8_growth_stages;_BEST_Arabidopsis_thaliana_protein_match_is:_unknow
AX-115732246	67.634	2	reCj18395	2943	0	AT5G58100.1	unknown_protein;_INVOLVED_IN:_pollen_exine_formation;_EXPRESSED_IN:_19_plant_structures;_EXPRESSED_DURING:_8_growth_stages;_BEST_Arabidopsis_thaliana_protein_match_is:_unknow
AX-115691871	67.634	2	reCj19199	1211	0	AT4G14210.1	PDS3,_PDS,_PDE226_phytoene_desaturase_3_
AX-115698614	67.634	2	reCj20960	1319	0	AT3G62120.2	Class_II_aaRS_and_biotin_synthetases_superfamily_protein_
AX-115702369	67.634	2	reCj21376	612	0	AT1G20080.1	SYTB,_ATSYTB,_NTMC2TYPE1.2,_NTMC2T1.2,_SYT2_Calcium-dependent_lipid-binding_(CaLB_domain)_family_protein_
AX-115690175	67.634	2	reCj26485	282	3.87248e-108	AT5G10910.1	mraW_methylase_family_protein_
AX-115717406	67.634	2	reCj30300	441	0.650619	AT3G61630.1	CRF6_cytokinin_response_factor_6_
AX-115704651	67.634	2	reCj31447	415	9.42783e-18	AT3G04450.2	Homeodomain-like_superfamily_protein_
AX-115719008	67.634	2	reCj31447	482	9.42783e-18	AT3G04450.2	Homeodomain-like_superfamily_protein_
AX-115701392	67.899	2	reCj22220	331	4.15238e-130	AT4G28400.1	Protein_phosphatase_2C_family_protein_
AX-115709124	67.899	2	reCj24635	349	7.29481e-138	AT4G13240.1	ATROPGEF9,_ROPGEF9_RHO_guanyl-nucleotide_exchange_factor_9_
AX-115674946	67.899	2	reCj30276	181	1.41516e-12	AT3G18690.1	MKS1_MAP_kinase_substrate_1_
AX-115689693	68.165	2	reCj18021	2101	0	AT3G24240.1	Leucine-rich_repeat_receptor-like_protein_kinase_family_protein_
AX-115719775	68.165	2	reCj18021	2788	0	AT3G24240.1	Leucine-rich_repeat_receptor-like_protein_kinase_family_protein_
AX-115712895	68.165	2	reCj19866	1912	2.10761e-180	AT4G31140.1	O-Glycosyl_hydrolases_family_17_protein_
AX-115730692	68.165	2	reCj20062	671	5.79997e-95	AT5G07990.1	TT7,_CYP75B1,_D501_Cytochrome_P450_superfamily_protein_
AX-115698336	68.165	2	reCj20526	1105	2.66804e-50	AT5G58130.1	ROS3_RNA-binding_(RRM/RBD/RNP_motifs)_family_protein_
AX-115716389	68.165	2	reCj20526	2090	2.66804e-50	AT5G58130.1	ROS3_RNA-binding_(RRM/RBD/RNP_motifs)_family_protein_
AX-116812697	68.431	2	reCj18153	3128	0	AT3G49600.1	UBP26,_SUP32,_ATUBP26_ubiquitin-specific_protease_26_
AX-116812400	68.431	2	reCj18153	3035	0	AT3G49600.1	UBP26,_SUP32,_ATUBP26_ubiquitin-specific_protease_26_
AX-115692295	68.431	2	reCj27674	357	2.63489e-131	AT1G77440.2	PBC2_20S_proteasome_beta_subunit_C2_
AX-115713450	68.963	2	reCj18395	141	0	AT5G58100.1	unknown_protein;_INVOLVED_IN:_pollen_exine_formation;_EXPRESSED_IN:_19_plant_structures;_EXPRESSED_DURING:_8_growth_stages;_BEST_Arabidopsis_thaliana_protein_match_is:_unknow
AX-115733115	68.963	2	reCj18395	3008	0	AT5G58100.1	unknown_protein;_INVOLVED_IN:_pollen_exine_formation;_EXPRESSED_IN:_19_plant_structures;_EXPRESSED_DURING:_8_growth_stages;_BEST_Arabidopsis_thaliana_protein_match_is:_unknow
AX-115692179	68.963	2	reCj31447	311	9.42783e-18	AT3G04450.2	Homeodomain-like_superfamily_protein_
AX-115681180	68.963	2	reCj31447	212	9.42783e-18	AT3G04450.2	Homeodomain-like_superfamily_protein_
AX-115696834	69.227	2	reCj11612	1793	0	AT4G16130.1	ARA1,_ISA1,_ATISA1_arabinose_kinase_
AX-115723735	69.227	2	reCj12520	1767	2.8278e-16	AT5G20900.1	JAZ12,_TIFY3B_jasmonate-zim-domain_protein_12_
AX-115715372	69.227	2	reCj17899	2523	8.23638e-95	AT4G14920.1	Acyl-CoA_N-acyltransferase_with_RING/FYVE/PHD-type_zinc_finger_protein_
AX-115721526	69.227	2	reCj18636	2481	8.72561e-07	AT4G02715.1	unknown_protein;_Has_30201_Blast_hits_to_17322_proteins_in_780_species:_Archae_-_12;_Bacteria_-_1396;_Metazoa_-_17338;_Fungi_-_3422;_Plants_-_5037;_Viruses_-_0;_Other_Eukaryo
AX-115696213	69.227	2	reCj18872	1498	5.62439e-179	AT1G53730.1	SRF6_STRUBBELIG-receptor_family_6_
AX-115732198	69.227	2	reCj19199	2658	0	AT4G14210.1	PDS3,_PDS,_PDE226_phytoene_desaturase_3_
AX-115714499	69.227	2	reCj20186	534	9.18645e-79	AT5G48830.1	unknown_protein;_FUNCTIONS_IN:_molecular_function_unknown;_INVOLVED_IN:_biological_process_unknown;_LOCATED_IN:_chloroplast;_EXPRESSED_IN:_22_plant_structures;_EXPRESSED_DURI
AX-115710936	69.227	2	reCj21340	431	0	AT5G55830.1	Concanavalin_A-like_lectin_protein_kinase_family_protein_
AX-115694472	69.227	2	reCj22274	207	1.62365e-65	AT2G29900.1	PS2_Presenilin-2_
AX-115726429	69.227	2	reCj22323	164	3.66012e-175	AT3G13050.1	Major_facilitator_superfamily_protein_
AX-115686800	69.227	2	reCj25122	1164	1.63962e-08	AT3G60520.1	unknown_protein;_BEST_Arabidopsis_thaliana_protein_match_is:_unknown_protein_(TAIR:AT1G02070.1);_Has_107_Blast_hits_to_107_proteins_in_14_species:_Archae_-_0;_Bacteria_-_0;_M
AX-115683866	69.227	2	reCj27861	146	1.11269e-22	AT3G43520.1	Transmembrane_proteins_14C_
AX-115712853	69.558	2	reCj12088	921	7.34071e-163	AT3G44110.1	ATJ3,_ATJ_DNAJ_homologue_3_
AX-115694599	69.558	2	reCj14290	228	5.20984e-31	AT4G29960.1	unknown_protein;_FUNCTIONS_IN:_molecular_function_unknown;_INVOLVED_IN:_biological_process_unknown;_LOCATED_IN:_plasma_membrane;_EXPRESSED_IN:_23_plant_structures;_EXPRESSED_
AX-115697853	69.558	2	reCj19285	1049	3.55004e-161	AT4G32820.1	Tetratricopeptide_repeat_(TPR)-like_superfamily_protein_
AX-115733314	69.558	2	reCj19285	2163	3.55004e-161	AT4G32820.1	Tetratricopeptide_repeat_(TPR)-like_superfamily_protein_
AX-115721799	70.559	2	reCj19813	2033	0	AT5G54910.1	DEA(D/H)-box_RNA_helicase_family_protein_
AX-116812780	70.559	2	reCj20159	503	0	AT3G19300.1	Protein_kinase_superfamily_protein_
AX-115699516	71.625	2	reCj06225	1599	0	AT4G35090.1	CAT2_catalase_2_
AX-115686124	71.625	2	reCj15792	353	2.51427e-42	AT1G29850.2	double-stranded_DNA-binding_family_protein_
AX-115712816	71.625	2	reCj18901	1782	6.1928e-62	AT2G40030.1	NRPD1B,_DRD3,_ATNRPD1B,_DMS5,_NRPE1_nuclear_RNA_polymerase_D1B_
AX-115696458	71.625	2	reCj18956	1161	2.38743e-107	AT1G06230.3	GTE4_global_transcription_factor_group_E4_
AX-115720419	71.625	2	reCj18956	294	2.38743e-107	AT1G06230.3	GTE4_global_transcription_factor_group_E4_
AX-115733528	71.625	2	reCj18956	640	2.38743e-107	AT1G06230.3	GTE4_global_transcription_factor_group_E4_
AX-115720839	71.625	2	reCj20159	146	0	AT3G19300.1	Protein_kinase_superfamily_protein_
AX-115731926	71.625	2	reCj20159	905	0	AT3G19300.1	Protein_kinase_superfamily_protein_
AX-115714759	71.625	2	reCj20584	2061	1.13782e-123	AT2G17840.1	ERD7_Senescence/dehydration-associated_protein-related_
AX-115712523	71.625	2	reCj20584	1676	1.13782e-123	AT2G17840.1	ERD7_Senescence/dehydration-associated_protein-related_
AX-115700938	71.625	2	reCj22325	667	5.98767e-60	AT1G04940.1	TIC20_translocon_at_the_inner_envelope_membrane_of_chloroplasts_20_
AX-115734120	71.625	2	reCj24297	485	2.66693e-05	AT5G56120.1	unknown_protein;_BEST_Arabidopsis_thaliana_protein_match_is:_unknown_protein_(TAIR:AT3G12870.1);_Has_77_Blast_hits_to_75_proteins_in_12_species:_Archae_-_0;_Bacteria_-_0;_Met
AX-115723245	71.625	2	reCj25171	202	1.8204e-109	AT3G21580.1	cobalt_ion_transmembrane_transporters_
AX-115709707	71.89	2	reCj25171	814	1.8204e-109	AT3G21580.1	cobalt_ion_transmembrane_transporters_
AX-115717084	72.422	2	reCj18070	1893	1.13384e-36	AT1G60650.2	RNA-binding_(RRM/RBD/RNP_motifs)_family_protein_with_retrovirus_zinc_finger-like_domain_
AX-115727195	72.422	2	reCj18070	2407	1.13384e-36	AT1G60650.2	RNA-binding_(RRM/RBD/RNP_motifs)_family_protein_with_retrovirus_zinc_finger-like_domain_
AX-115670124	72.422	2	reCj18070	3426	1.13384e-36	AT1G60650.2	RNA-binding_(RRM/RBD/RNP_motifs)_family_protein_with_retrovirus_zinc_finger-like_domain_
AX-115693391	72.422	2	reCj18070	1145	1.13384e-36	AT1G60650.2	RNA-binding_(RRM/RBD/RNP_motifs)_family_protein_with_retrovirus_zinc_finger-like_domain_
AX-115716232	72.422	2	reCj18622	2233	0	AT5G43745.1	Protein_of_unknown_function_(DUF1012)_
AX-115720603	72.422	2	reCj18622	670	0	AT5G43745.1	Protein_of_unknown_function_(DUF1012)_
AX-115725203	72.422	2	reCj21150	1022	1.36506e-118	AT1G72570.1	Integrase-type_DNA-binding_superfamily_protein_
AX-115726942	72.422	2	reCj22857	219	4.44755e-168	AT3G05940.1	Protein_of_unknown_function_(DUF300)_
AX-115711770	72.422	2	reCj25592	885	3.98547e-97	AT2G42990.1	GDSL-like_Lipase/Acylhydrolase_superfamily_protein_
CS1388FC	72.422	2	#N/A	#N/A	#N/A	#N/A
AX-115728417	72.687	2	reCj18070	2992	1.13384e-36	AT1G60650.2	RNA-binding_(RRM/RBD/RNP_motifs)_family_protein_with_retrovirus_zinc_finger-like_domain_
AX-115689813	72.951	2	reCj21150	303	1.36506e-118	AT1G72570.1	Integrase-type_DNA-binding_superfamily_protein_
AX-115697362	73.292	2	reCj11966	295	0	AT5G21482.1	CKX7,_ATCKX5_cytokinin_oxidase_7_
AX-115705000	73.292	2	reCj11966	365	0	AT5G21482.1	CKX7,_ATCKX5_cytokinin_oxidase_7_
AX-115727730	73.292	2	reCj11966	491	0	AT5G21482.1	CKX7,_ATCKX5_cytokinin_oxidase_7_
AX-115733635	73.745	2	reCj18517	2964	0	AT1G78240.2	TSD2,_QUA2_S-adenosyl-L-methionine-dependent_methyltransferases_superfamily_protein_
AX-115707266	74.22	2	reCj19199	1952	0	AT4G14210.1	PDS3,_PDS,_PDE226_phytoene_desaturase_3_
AX-115693598	74.789	2	reCj21180	1097	7.57546e-164	AT1G53710.1	Calcineurin-like_metallo-phosphoesterase_superfamily_protein_
AX-115672671	75.072	2	MF_BC_CLC_contig_10976	775	1.09	AT3G10030.1	aspartate/glutamate/uridylate_kinase_family_protein_
AX-115718891	75.072	2	reCj13512	745	2.80017e-34	AT3G19950.1	RING/U-box_superfamily_protein_
AX-115691027	75.072	2	reCj18517	1380	0	AT1G78240.2	TSD2,_QUA2_S-adenosyl-L-methionine-dependent_methyltransferases_superfamily_protein_
AX-115720201	75.072	2	reCj18517	2235	0	AT1G78240.2	TSD2,_QUA2_S-adenosyl-L-methionine-dependent_methyltransferases_superfamily_protein_
AX-115732952	75.072	2	reCj18517	2462	0	AT1G78240.2	TSD2,_QUA2_S-adenosyl-L-methionine-dependent_methyltransferases_superfamily_protein_
AX-115725623	75.072	2	reCj18517	2595	0	AT1G78240.2	TSD2,_QUA2_S-adenosyl-L-methionine-dependent_methyltransferases_superfamily_protein_
AX-115709165	75.072	2	reCj18546	1630	8.80015e-21	AT1G22310.1	MBD8,_ATMBD8_methyl-CPG-binding_domain_8_
AX-115725820	75.072	2	reCj18546	1818	8.80015e-21	AT1G22310.1	MBD8,_ATMBD8_methyl-CPG-binding_domain_8_
AX-115720387	75.072	2	reCj22519	214	6.03154e-64	AT1G34780.1	ATAPRL4,_APRL4_APR-like_4_
AX-115713756	75.072	2	reCj22834	610	1.69289e-160	AT5G12040.1	Nitrilase/cyanide_hydratase_and_apolipoprotein_N-acyltransferase_family_protein_
AX-115707214	75.072	2	reCj22834	539	1.69289e-160	AT5G12040.1	Nitrilase/cyanide_hydratase_and_apolipoprotein_N-acyltransferase_family_protein_
AX-115692754	75.072	2	reCj23490	1385	1.04166e-129	AT4G17100.2	EXPRESSED_IN:_23_plant_structures;_EXPRESSED_DURING:_13_growth_stages;_CONTAINS_InterPro_DOMAIN/s:_Endoribonuclease_XendoU_(InterPro:IPR018998)._
AX-115706183	75.735	2	reCj18546	1537	8.80015e-21	AT1G22310.1	MBD8,_ATMBD8_methyl-CPG-binding_domain_8_
AX-115725945	75.957	2	reCj17825	3250	0	AT5G11700.1	LOCATED_IN:_vacuole;_EXPRESSED_IN:_24_plant_structures;_EXPRESSED_DURING:_13_growth_stages;_BEST_Arabidopsis_thaliana_protein_match_is:_glycine-rich_protein_(TAIR:AT4G32920.3
AX-115695257	75.957	2	reCj18530	1696	0	AT5G47040.1	LON2_lon_protease_2_
AX-115717529	75.957	2	reCj18530	940	0	AT5G47040.1	LON2_lon_protease_2_
AX-115706540	75.957	2	reCj20602	1608	0	AT4G17300.1	NS1,_OVA8,_ATNS1_Class_II_aminoacyl-tRNA_and_biotin_synthetases_superfamily_protein_
AX-115682956	76.398	2	reCj11550	244	0	AT1G33250.1	Protein_of_unknown_function_(DUF604)_
AX-115686142	76.398	2	reCj12334	129	2.03118e-180	AT4G19110.2	Protein_kinase_superfamily_protein_
AX-115726933	76.398	2	reCj13248	1104	1.89105e-98	AT1G14590.1	Nucleotide-diphospho-sugar_transferase_family_protein_
AX-116813732	76.398	2	reCj17744	5058	0	AT4G17140.3	pleckstrin_homology_(PH)_domain-containing_protein_
AX-115716676	76.398	2	reCj18884	2931	4.40306e-51	AT1G72650.2	TRFL6_TRF-like_6_
AX-115702358	76.398	2	reCj20179	1250	0.0630114	AT3G61840.1	Protein_of_unknown_function_(DUF688)_
AX-115671232	76.398	2	reCj25048	441	2.01913e-94	AT1G14590.1	Nucleotide-diphospho-sugar_transferase_family_protein_
AX-115688637	76.398	2	reCj25509	525	2.47135e-133	AT4G17140.2	pleckstrin_homology_(PH)_domain-containing_protein_
AX-115692182	76.398	2	reCj28225	664	2.94519e-74	AT1G48130.1	ATPER1,_PER1_1-cysteine_peroxiredoxin_1_
AX-115690133	79.911	2	reCj09445	1019	2.07578e-127	AT1G14790.1	RDR1,_ATRDRP1_RNA-dependent_RNA_polymerase_1_
AX-115686702	79.911	2	reCj23933	1276	0	AT3G17810.1	PYD1_pyrimidine_1_
AX-115734251	80.245	2	reCj09485	355	2.82897e-129	AT5G07990.1	TT7,_CYP75B1,_D501_Cytochrome_P450_superfamily_protein_
AX-115713166	80.245	2	reCj22575	1257	1.9275e-47	AT4G27220.1	NB-ARC_domain-containing_disease_resistance_protein_
AX-115713291	80.245	2	reCj27958	657	4.49833e-100	AT3G48540.1	Cytidine/deoxycytidylate_deaminase_family_protein_
AX-115718126	80.245	2	reCj27958	731	4.49833e-100	AT3G48540.1	Cytidine/deoxycytidylate_deaminase_family_protein_
AX-115732543	80.509	2	reCj18148	3479	0	AT1G77680.1	Ribonuclease_II/R_family_protein_
AX-115697710	80.509	2	reCj20178	1216	0	AT4G33330.1	PGSIP3,_GUX2_plant_glycogenin-like_starch_initiation_protein_3_
AX-115698160	80.509	2	reCj22575	1074	1.9275e-47	AT4G27220.1	NB-ARC_domain-containing_disease_resistance_protein_
AX-115668169	80.965	2	reCj19832	1794	0	AT1G14790.1	RDR1,_ATRDRP1_RNA-dependent_RNA_polymerase_1_
AX-115724977	82.424	2	reCj19422	2478	0.00104996	AT4G32460.2	Protein_of_unknown_function,_DUF642_
AX-115726996	82.816	2	reCj20090	1606	0	AT2G16570.1	ATASE,_ATASE1,_ASE1_GLN_phosphoribosyl_pyrophosphate_amidotransferase_1_
AX-115692986	83.272	2	reCj17942	1001	8.42497e-33	AT1G76390.2	ARM_repeat_superfamily_protein_
AX-115725691	84.653	2	reCj25632	640	2.20256e-10	AT5G59050.1	unknown_protein;_BEST_Arabidopsis_thaliana_protein_match_is:_unknown_protein_(TAIR:AT3G54000.1);_Has_35333_Blast_hits_to_34131_proteins_in_2444_species:_Archae_-_798;_Bacteri
AX-115730125	86.98	2	reCj20630	666	3.9318e-59	AT5G45290.1	RING/U-box_superfamily_protein_
AX-115725482	88.361	2	reCj20840	1259	3.88954e-131	AT5G07990.1	TT7,_CYP75B1,_D501_Cytochrome_P450_superfamily_protein_
AX-115715865	88.361	2	reCj20840	730	3.88954e-131	AT5G07990.1	TT7,_CYP75B1,_D501_Cytochrome_P450_superfamily_protein_
AX-115719067	88.361	2	reCj20840	1015	3.88954e-131	AT5G07990.1	TT7,_CYP75B1,_D501_Cytochrome_P450_superfamily_protein_
AX-115735345	88.361	2	reCj20840	1952	3.88954e-131	AT5G07990.1	TT7,_CYP75B1,_D501_Cytochrome_P450_superfamily_protein_
AX-115687523	88.361	2	reCj29003	342	1.83924e-92	AT3G05000.1	Transport_protein_particle_(TRAPP)_component_
AX-115672764	89.545	2	reCj22660	859	1.27577e-104	AT5G17520.1	RCP1,_MEX1_root_cap_1_(RCP1)_
AX-115677968	89.545	2	reCj22660	891	1.27577e-104	AT5G17520.1	RCP1,_MEX1_root_cap_1_(RCP1)_
AX-115688910	90.134	2	reCj24968	1151	1.14504e-130	AT4G21790.1	TOM1,_ATTOM1_tobamovirus_multiplication_1_
AX-115715733	90.134	2	reCj24968	989	1.14504e-130	AT4G21790.1	TOM1,_ATTOM1_tobamovirus_multiplication_1_
AX-115701719	90.134	2	reCj24968	220	1.14504e-130	AT4G21790.1	TOM1,_ATTOM1_tobamovirus_multiplication_1_
AX-115722477	90.134	2	reCj24968	141	1.14504e-130	AT4G21790.1	TOM1,_ATTOM1_tobamovirus_multiplication_1_
AX-115686036	91.834	2	reCj22699	1252	1.64777e-123	AT5G17540.1	HXXXD-type_acyl-transferase_family_protein_
AX-115672940	92.8	2	MF_BC_CLC_contig_2303	1804	0	AT5G57360.1	ZTL,_LKP1,_ADO1,_FKL2_Galactose_oxidase/kelch_repeat_superfamily_protein_
AX-115675701	92.8	2	MF_BC_CLC_contig_2303	349	0	AT5G57360.1	ZTL,_LKP1,_ADO1,_FKL2_Galactose_oxidase/kelch_repeat_superfamily_protein_
AX-116813698	92.8	2	reCj21864	1255	1.98005e-85	AT4G28100.1	unknown_protein;_FUNCTIONS_IN:_molecular_function_unknown;_INVOLVED_IN:_biological_process_unknown;_LOCATED_IN:_anchored_to_plasma_membrane,_anchored_to_membrane;_EXPRESSED_I
AX-116812756	92.8	2	reCj21864	829	1.98005e-85	AT4G28100.1	unknown_protein;_FUNCTIONS_IN:_molecular_function_unknown;_INVOLVED_IN:_biological_process_unknown;_LOCATED_IN:_anchored_to_plasma_membrane,_anchored_to_membrane;_EXPRESSED_I
AX-115715870	92.8	2	reCj23813	685	0	AT5G57690.1	ATDGK4,_DGK4_diacylglycerol_kinase_4_
AX-115702075	93.765	2	reCj14040	671	1.70758e-48	AT4G03240.1	ATFH,_FH_frataxin_homolog_
AX-115680379	93.765	2	reCj23861	967	7.20349e-129	AT4G16330.2	2-oxoglutarate_(2OG)_and_Fe(II)-dependent_oxygenase_superfamily_protein_
AX-115729588	93.765	2	reCj23861	370	7.20349e-129	AT4G16330.2	2-oxoglutarate_(2OG)_and_Fe(II)-dependent_oxygenase_superfamily_protein_
AX-115724862	93.898	2	reCj22633	565	1.08995e-80	AT1G34670.1	AtMYB93,_MYB93_myb_domain_protein_93_
AX-115690583	93.898	2	reCj25313	1001	4.6871e-115	AT1G11890.1	SEC22,_ATSEC22_Synaptobrevin_family_protein_
AX-115703335	94.03	2	reCj18505	3334	1.16774e-89	AT1G78230.1	Outer_arm_dynein_light_chain_1_protein_
AX-115708782	94.03	2	reCj22948	1559	0	AT5G15540.2	EMB2773_PHD_finger_family_protein_
AX-116813339	94.03	2	reCj26760	455	2.71531e-128	AT4G08940.1	Ubiquitin_carboxyl-terminal_hydrolase_family_protein_
AX-115726425	94.03	2	reCj33132	359	8.67321	AT1G55350.5	DEK1_calpain-type_cysteine_protease_family_
AX-116812691	95.889	2	reCj18630	2705	8.32623e-51	AT3G32940.1	RNA-binding_KH_domain-containing_protein_
AX-115677898	96.19	2	Cj.2249_1	313	1e-43	AT5G01650.1	Tautomerase/MIF superfamily protein
AX-115720926	96.19	2	reCj18354	1233	0	AT1G66150.1	TMK1_transmembrane_kinase_1_
AX-115732073	96.19	2	reCj19304	1898	0	AT1G32340.1	NHL8_NDR1/HIN1-like_8_
AX-115729202	96.19	2	reCj23546	839	2.22703e-62	AT4G13640.1	UNE16_Homeodomain-like_superfamily_protein_
AX-115706714	96.19	2	reCj25477	447	1.28352e-29	AT5G17210.1	Protein_of_unknown_function_(DUF1218)_
AX-115688565	96.19	2	reCj26447	518	3.05113e-48	AT1G02680.1	TAF13_TBP-associated_factor_13_
AX-115727609	96.19	2	reCj30739	217	8.16003e-50	AT2G16790.2	P-loop_containing_nucleoside_triphosphate_hydrolases_superfamily_protein_
AX-115672743	96.19	2	reCj32191	178	2.32099e-36	AT5G01650.2	Tautomerase/MIF_superfamily_protein_
AX-115718482	96.722	2	reCj19862	2029	2.02099e-81	AT1G32330.1	ATHSFA1D,_HSFA1D_heat_shock_transcription_factor_A1D_
AX-115730609	96.722	2	reCj19862	582	2.02099e-81	AT1G32330.1	ATHSFA1D,_HSFA1D_heat_shock_transcription_factor_A1D_
AX-116813824	97.253	2	reCj19862	2320	2.02099e-81	AT1G32330.1	ATHSFA1D,_HSFA1D_heat_shock_transcription_factor_A1D_
AX-115690510	100.531	2	reCj27263	904	1.3291e-52	AT4G23340.1	2-oxoglutarate_(2OG)_and_Fe(II)-dependent_oxygenase_superfamily_protein_
AX-115703088	101.143	2	reCj23179	720	3.09042e-90	AT3G42790.1	AL3_alfin-like_3_
AX-115711225	101.143	2	reCj26894	537	1.06971e-75	AT1G78540.1	SHB,_ATSHB,_STATLB_SH2_domain_protein_B_
AX-115686227	101.143	2	reCj26894	162	1.06971e-75	AT1G78540.1	SHB,_ATSHB,_STATLB_SH2_domain_protein_B_
AX-115698174	101.143	2	reCj28985	296		not availab
AX-115722810	101.143	2	reCj30853	260	4.19363e-26	AT5G28750.1	Bacterial_sec-independent_translocation_protein_mttA/Hcf106_
AX-115701251	104.951	2	reCj30381	526	1.12921e-90	AT1G03070.2	Bax_inhibitor-1_family_protein_
AX-115719472	105.317	2	reCj23228	416	1.71657e-127	AT4G21790.1	TOM1,_ATTOM1_tobamovirus_multiplication_1_
AX-115716692	107.57	2	reCj20838	633	4.39187	AT2G46430.2	ATCNGC3,_CNGC3,_CNGC3.C_cyclic_nucleotide_gated_channel_3_
AX-115688271	108.305	2	reCj20838	1615	4.39187	AT2G46430.2	ATCNGC3,_CNGC3,_CNGC3.C_cyclic_nucleotide_gated_channel_3_
AX-115712855	108.305	2	reCj20838	505	4.39187	AT2G46430.2	ATCNGC3,_CNGC3,_CNGC3.C_cyclic_nucleotide_gated_channel_3_
AX-115668122	110.361	2	reCj15444	1071	8.45436e-100	AT5G17660.1	tRNA_(guanine-N-7)_methyltransferase_
AX-115703329	110.89	2	reCj22120	1678	1.61772e-130	AT4G19185.1	nodulin_MtN21_/EamA-like_transporter_family_protein_
AX-115726485	111.154	2	reCj19437	1568	0	AT5G64330.1	NPH3,_RPT3,_JK218_Phototropic-responsive_NPH3_family_protein_
AX-115709931	111.154	2	reCj22120	378	1.61772e-130	AT4G19185.1	nodulin_MtN21_/EamA-like_transporter_family_protein_
AX-115689461	111.417	2	reCj22120	1524	1.61772e-130	AT4G19185.1	nodulin_MtN21_/EamA-like_transporter_family_protein_
AX-115689830	111.563	2	reCj22630	1190	1.43256e-82	AT1G67210.2	Proline-rich_spliceosome-associated_(PSP)_family_protein_/_zinc_knuckle_(CCHC-type)_family_protein_
AX-115708071	111.867	2	reCj12038	2415	6.10508e-22	AT5G50011.1	CPuORF37_conserved_peptide_upstream_open_reading_frame_37_
AX-115708706	112.478	2	reCj18990	367	0	AT5G49980.1	AFB5_auxin_F-box_protein_5_
AX-115667697	112.478	2	reCj20962	1041	0	AT5G49970.1	ATPPOX,_PDX3,_PPOX_pyridoxin_(pyrodoxamine)_5'-phosphate_oxidase_
AX-115713205	112.478	2	reCj29287	536	1.9381e-72	AT2G35030.1	Pentatricopeptide_repeat_(PPR)_superfamily_protein_
AX-115686279	112.478	2	reCj30393	427	5.27403e-48	AT2G33740.2	CUTA_Nitrogen_regulatory_PII-like,_alpha/beta_
AX-115669457	112.742	2	reCj18990	1915	0	AT5G49980.1	AFB5_auxin_F-box_protein_5_
AX-115674346	112.742	2	reCj21768	1084	2.96731e-65	AT2G22490.1	CYCD2;1,_ATCYCD2;1_Cyclin_D2;1_
AX-115692854	112.742	2	reCj28364	636	1.70516e-35	AT5G43210.1	Excinuclease_ABC,_C_subunit,_N-terminal_
AX-115722135	112.742	2	reCj28364	887	1.70516e-35	AT5G43210.1	Excinuclease_ABC,_C_subunit,_N-terminal_
AX-115669588	113.14	2	MF_BC_CLC_contig_19827	758	4.09e-89	AT2G26540.1	HEMD,_UROS,_ATUROS,_ATDUF3,_DUF3_uroporphyrinogen-III_synthase_family_protein_
AX-115692810	113.14	2	reCj09727	204	9.87188e-49	AT4G01150.1	unknown_protein;_FUNCTIONS_IN:_molecular_function_unknown;_INVOLVED_IN:_biological_process_unknown;_LOCATED_IN:_thylakoid,_chloroplast_thylakoid_membrane,_chloroplast,_plasto
AX-115676186	113.14	2	reCj22950	182	9.52032e-151	AT3G58970.1	MGT6,_MRS2-4_magnesium_transporter_6_
AX-115724614	113.14	2	reCj23862	266	1.31668e-158	AT3G58970.1	MGT6,_MRS2-4_magnesium_transporter_6_
AX-115681627	113.938	2	reCj23862	1129	1.31668e-158	AT3G58970.1	MGT6,_MRS2-4_magnesium_transporter_6_
AX-115670348	115.143	2	reCj26085	289	9.36461e-135	AT3G58970.1	MGT6,_MRS2-4_magnesium_transporter_6_
AX-115689102	115.143	2	reCj29231	143	3.23484e-49	AT1G52800.1	2-oxoglutarate_(2OG)_and_Fe(II)-dependent_oxygenase_superfamily_protein_
AX-115684473	116.084	2	reCj20027	1276	0	AT1G31970.1	STRS1_DEA(D/H)-box_RNA_helicase_family_protein_
AX-115669725	116.084	2	reCj20027	1399	0	AT1G31970.1	STRS1_DEA(D/H)-box_RNA_helicase_family_protein_
AX-115672791	116.084	2	reCj20027	386	0	AT1G31970.1	STRS1_DEA(D/H)-box_RNA_helicase_family_protein_
AX-115672329	116.084	2	reCj20321	1001	2.43602e-94	AT1G68100.1	IAR1_ZIP_metal_ion_transporter_family_
AX-115677579	116.084	2	reCj24938	209	5.73159e-134	AT1G08550.2	NPQ1,_AVDE1_non-photochemical_quenching_1_
AX-115723084	116.084	2	reCj28258	184	9.41329e-35	AT5G39710.1	EMB2745_Tetratricopeptide_repeat_(TPR)-like_superfamily_protein_
AX-115688191	116.084	2	reCj28313	698	2.56609e-53	AT4G17030.1	ATEXLB1,_EXPR,_AT-EXPR,_ATEXPR1,_ATHEXP_BETA_3.1,_EXLB1_expansin-like_B1_
AX-115668646	117.024	2	reCj20366	987	4.01731e-154	AT1G66170.1	MMD1_RING/FYVE/PHD_zinc_finger_superfamily_protein_
AX-115695156	117.024	2	reCj22614	1382	1.37521e-142	AT1G73480.1	alpha/beta-Hydrolases_superfamily_protein_
AX-115703383	117.024	2	reCj27880	844	3.52813e-58	AT3G60670.1	PLATZ_transcription_factor_family_protein_
AX-115669737	118.025	2	MF_BC_CLC_contig_21119	1052	5.08e-53	AT4G29000.1	Tesmin/TSO1-like_CXC_domain-containing_protein_
AX-115693736	118.025	2	reCj21637	1040	2.52092e-141	AT5G57670.2	Protein_kinase_superfamily_protein_
AX-115680144	118.355	2	Cj.19945_1	266	6e-22	AT3G23770.1	O-Glycosyl hydrolases family 17 protein
AX-115671649	118.355	2	Cj.19945_1	219	6e-22	AT3G23770.1	O-Glycosyl hydrolases family 17 protein
AX-115696252	118.355	2	reCj18640	1043	0	AT4G19020.1	CMT2_chromomethylase_2_
AX-115708038	118.355	2	reCj18640	1110	0	AT4G19020.1	CMT2_chromomethylase_2_
AX-115719059	118.355	2	reCj18640	2924	0	AT4G19020.1	CMT2_chromomethylase_2_
AX-115699592	118.355	2	reCj23310	266	5.34257e-62	AT3G24740.2	Protein_of_unknown_function_(DUF1644)_
AX-115686026	118.752	2	reCj18822	1226	0	AT2G25760.1	Protein_kinase_family_protein_
AX-115674431	118.752	2	reCj18822	667	0	AT2G25760.1	Protein_kinase_family_protein_
AX-115732535	118.752	2	reCj19351	2341	0	AT4G31850.1	PGR3_proton_gradient_regulation_3_
AX-115734140	119.149	2	reCj21037	587	1.03999e-47	AT5G16560.1	KAN,_KAN1_Homeodomain-like_superfamily_protein_
AX-115715032	119.149	2	reCj21253	914	6.11634e-177	AT1G32200.2	ATS1,_ACT1_phospholipid/glycerol_acyltransferase_family_protein_
AX-115672702	119.149	2	reCj24744	689	2.31852e-22	AT1G68080.1	2-oxoglutarate_(2OG)_and_Fe(II)-dependent_oxygenase_superfamily_protein_
AX-115685703	119.149	2	reCj25180	378	6.89149e-114	AT5G10750.1	Protein_of_unknown_function_(DUF1336)_
AX-115673132	119.149	2	reCj32260	416	0.758721	AT4G39080.1	VHA-A3_vacuolar_proton_ATPase_A3_
AX-115680764	119.479	2	MF_BC_CLC_contig_13507	241	0	not availab
AX-115680123	119.81	2	Cj.10694_1	163	1.2	AT1G77700.1	Pathogenesis-related thaumatin superfamily protein
AX-115666977	119.81	2	Cj.10694_1	247	1.2	AT1G77700.1	Pathogenesis-related thaumatin superfamily protein
AX-115669414	119.81	2	MF_BC_CLC_contig_13507	363	0	not availab
AX-115675198	119.81	2	reCj24744	873	2.31852e-22	AT1G68080.1	2-oxoglutarate_(2OG)_and_Fe(II)-dependent_oxygenase_superfamily_protein_
AX-115665302	120.475	2	MF_BC_CLC_contig_41108	623	2.36e-29	AT2G32020.1	Acyl-CoA_N-acyltransferases_(NAT)_superfamily_protein_
AX-115677971	120.475	2	reCj11438	2443	6.93275e-57	AT2G35510.1	SRO1_similar_to_RCD_one_1_
AX-115695463	121.183	2	reCj21988	427	1.94492e-108	AT5G57480.1	P-loop_containing_nucleoside_triphosphate_hydrolases_superfamily_protein_
AX-115683564	121.183	2	reCj22199	1061	2.62013e-91	AT2G45690.1	SSE1,_SSE,_PEX16,_ATPEX16_shrunken_seed_protein_(SSE1)_
AX-115708360	121.536	2	reCj08755	782	3.7186e-54	AT5G48790.1	Domain_of_unknown_function_(DUF1995)_
AX-115708468	121.536	2	reCj11642	807	0	AT1G68740.1	PHO1;H1_EXS_(ERD1/XPR1/SYG1)_family_protein_
AX-115708841	121.536	2	reCj20373	2107	0	AT3G45890.1	RUS1_Protein_of_unknown_function,_DUF647_
AX-115704665	121.536	2	reCj22606	666	0	AT4G11820.2	MVA1,_FKP1_hydroxymethylglutaryl-CoA_synthase_/_HMG-CoA_synthase_/_3-hydroxy-3-methylglutaryl_coenzyme_A_synthase_
AX-115721627	121.536	2	reCj22901	1027	3.97956e-149	AT4G19170.1	NCED4,_CCD4_nine-cis-epoxycarotenoid_dioxygenase_4_
AX-115700213	121.536	2	reCj24374	649	2.14066e-122	AT3G45880.1	2-oxoglutarate_(2OG)_and_Fe(II)-dependent_oxygenase_superfamily_protein_
AX-115677552	121.536	2	reCj29209	700	6.44063e-27	AT5G26800.1	FUNCTIONS_IN:_molecular_function_unknown;_INVOLVED_IN:_biological_process_unknown;_LOCATED_IN:_mitochondrion;_CONTAINS_InterPro_DOMAIN/s:_IGR_protein_motif_(InterPro:IPR01908
S4031	121.536	2	#N/A	#N/A	#N/A	#N/A
AX-116812631	121.8	2	reCj22901	333	3.97956e-149	AT4G19170.1	NCED4,_CCD4_nine-cis-epoxycarotenoid_dioxygenase_4_
AX-115703438	122.602	2	reCj12273	416	0	AT4G19170.1	NCED4,_CCD4_nine-cis-epoxycarotenoid_dioxygenase_4_
AX-115697468	122.867	2	reCj18781	1453	0	AT5G35970.1	P-loop_containing_nucleoside_triphosphate_hydrolases_superfamily_protein_
AX-115709977	122.867	2	reCj18781	1745	0	AT5G35970.1	P-loop_containing_nucleoside_triphosphate_hydrolases_superfamily_protein_
AX-115715390	122.867	2	reCj18781	2112	0	AT5G35970.1	P-loop_containing_nucleoside_triphosphate_hydrolases_superfamily_protein_
AX-115731740	122.867	2	reCj18781	2672	0	AT5G35970.1	P-loop_containing_nucleoside_triphosphate_hydrolases_superfamily_protein_
AX-115701525	122.867	2	reCj30234	517	3.93971e-65	AT1G26220.1	Acyl-CoA_N-acyltransferases_(NAT)_superfamily_protein_
AX-115671629	123.131	2	reCj16566	188	1.39664e-18	AT1G30970.1	SUF4_zinc_finger_(C2H2_type)_family_protein_
AX-115726768	123.131	2	reCj28162	201	4.13042e-87	AT2G16460.1	Protein_of_unknown_function_(DUF1640)_
AX-115705034	123.595	2	reCj11592	2001	0	AT1G68750.1	ATPPC4,_PPC4_phosphoenolpyruvate_carboxylase_4_
AX-115718477	123.595	2	reCj24584	845	1.0306e-111	AT2G04850.1	Auxin-responsive_family_protein_
AX-115681520	124.058	2	reCj24584	1272	1.0306e-111	AT2G04850.1	Auxin-responsive_family_protein_
AX-115703919	124.372	2	reCj09538	1109	1.6398e-61	AT3G48080.1	alpha/beta-Hydrolases_superfamily_protein_
AX-115677786	124.372	2	reCj09538	1667	1.6398e-61	AT3G48080.1	alpha/beta-Hydrolases_superfamily_protein_
AX-115714689	124.372	2	reCj09539	990	0.11758	AT1G12460.1	Leucine-rich_repeat_protein_kinase_family_protein_
AX-115729380	124.989	2	reCj23146	850	2.30488e-52	AT1G08315.1	ARM_repeat_superfamily_protein_
AX-115708748	125.254	2	reCj18720	2233	0	AT5G19690.1	STT3A_staurosporin_and_temperature_sensitive_3-like_A_
AX-115718851	125.518	2	reCj17933	1393	0	AT1G18270.1	ketose-bisphosphate_aldolase_class-II_family_protein_
AX-115667235	125.783	2	reCj13112	2525	6.91586e-83	AT1G49100.1	Leucine-rich_repeat_protein_kinase_family_protein_
AX-115667401	125.783	2	reCj13112	383	6.91586e-83	AT1G49100.1	Leucine-rich_repeat_protein_kinase_family_protein_
AX-115692868	125.783	2	reCj17322	278	1.03345e-11	AT5G23870.3	Pectinacetylesterase_family_protein_
AX-115729573	125.783	2	reCj17933	2763	0	AT1G18270.1	ketose-bisphosphate_aldolase_class-II_family_protein_
AX-115678521	125.783	2	reCj19012	1221	2.94367e-56	AT4G29070.2	Phospholipase_A2_family_protein_
AX-115718603	125.783	2	reCj19536	1429	0	AT1G54115.1	ATCCX4,_CCX4_cation_calcium_exchanger_4_
AX-115693636	125.783	2	reCj21971	1027	6.54571e-90	AT5G13020.1	Emsy_N_Terminus_(ENT)/_plant_Tudor-like_domains-containing_protein_
AX-115705545	125.783	2	reCj26619	517	3.96822e-44	AT5G20650.1	COPT5_copper_transporter_5_
AX-115683585	126.929	2	reCj18720	1115	0	AT5G19690.1	STT3A_staurosporin_and_temperature_sensitive_3-like_A_
AX-115689392	128.305	2	reCj28971	363	2.17601e-37	AT1G72510.2	Protein_of_unknown_function_(DUF1677)_
AX-115680609	128.657	2	reCj33302	379		not availab
AX-115700884	129.803	2	reCj20363	1776	0	AT4G34860.2	Plant_neutral_invertase_family_protein_
AX-115711205	129.803	2	reCj20363	189	0	AT4G34860.2	Plant_neutral_invertase_family_protein_
AX-116814182	129.803	2	reCj20363	347	0	AT4G34860.2	Plant_neutral_invertase_family_protein_
AX-115686196	129.803	2	reCj23666	1074	1.17514e-87	AT1G54150.1	E3_Ubiquitin_ligase_family_protein_
AX-115698766	130.511	2	reCj18569	1768	0	AT3G14050.1	RSH2,_AT-RSH2,_ATRSH2_RELA/SPOT_homolog_2_
AX-115699988	130.864	2	reCj13592	1249	2.44192e-88	AT4G39850.1	PXA1,_PED3,_CTS,_ACN2,_AtABCD1_peroxisomal_ABC_transporter_1_
AX-115723465	130.864	2	reCj18569	425	0	AT3G14050.1	RSH2,_AT-RSH2,_ATRSH2_RELA/SPOT_homolog_2_
AX-115731933	130.864	2	reCj18569	662	0	AT3G14050.1	RSH2,_AT-RSH2,_ATRSH2_RELA/SPOT_homolog_2_
AX-115708445	130.864	2	reCj19426	2196	0	AT4G29010.1	AIM1_Enoyl-CoA_hydratase/isomerase_family_
AX-115715546	130.864	2	reCj23325	688	0	AT3G27925.1	DEGP1,_Deg1_DegP_protease_1_
AX-115681368	131.128	2	Cj.27176_1	137	6e-11	AT5G53480.1	ARM repeat superfamily protein
AX-115729686	131.128	2	reCj19426	730	0	AT4G29010.1	AIM1_Enoyl-CoA_hydratase/isomerase_family_
AX-115707347	131.636	2	reCj21396	150	1.9793	AT3G59120.1	Cysteine/Histidine-rich_C1_domain_family_protein_
AX-115723989	131.636	2	reCj21396	1630	1.9793	AT3G59120.1	Cysteine/Histidine-rich_C1_domain_family_protein_
AX-115714129	131.636	2	reCj21396	1728	1.9793	AT3G59120.1	Cysteine/Histidine-rich_C1_domain_family_protein_
AX-115693677	131.636	2	reCj31179	360	2.0586	AT2G28625.1	unknown_protein;_FUNCTIONS_IN:_molecular_function_unknown;_INVOLVED_IN:_biological_process_unknown;_LOCATED_IN:_chloroplast;_Has_35333_Blast_hits_to_34131_proteins_in_2444_sp
AX-115676075	133.703	2	MF_BC_CLC_contig_30830	167	1.92e-56	AT2G22590.1	UDP-Glycosyltransferase_superfamily_protein_
AX-115714636	133.947	2	reCj26365	771	8.95578e-141	AT4G09010.1	APX4,_TL29_ascorbate_peroxidase_4_
AX-115729728	134.211	2	reCj24740	587	6.82891e-16	AT3G09050.1	unknown_protein;_FUNCTIONS_IN:_molecular_function_unknown;_INVOLVED_IN:_biological_process_unknown;_LOCATED_IN:_chloroplast_thylakoid_membrane,_chloroplast;_EXPRESSED_IN:_21_
AX-115669338	134.719	2	reCj18392	1986	0	AT1G03310.1	ATISA2,_ISA2,_DBE1,_BE2_debranching_enzyme_1_
AX-115697899	135.62	2	reCj26154	166	1.37921e-48	AT2G31670.1	Stress_responsive_alpha-beta_barrel_domain_protein_
AX-115722924	137.293	2	reCj18392	1140	0	AT1G03310.1	ATISA2,_ISA2,_DBE1,_BE2_debranching_enzyme_1_
AX-115695569	137.293	2	reCj33003	355	1.41621	AT5G50740.1	Heavy_metal_transport/detoxification_superfamily_protein_
AX-115689847	137.844	2	reCj10806	2438	0	AT5G35980.1	YAK1_yeast_YAK1-related_gene_1_
AX-115724037	137.844	2	reCj12508	655	1.82472e-105	AT5G09430.1	alpha/beta-Hydrolases_superfamily_protein_
AX-115731622	137.844	2	reCj12508	910	1.82472e-105	AT5G09430.1	alpha/beta-Hydrolases_superfamily_protein_
AX-115686205	137.844	2	reCj17947	1123	6.69504e-47	AT3G16260.1	TRZ4_tRNAse_Z4_
AX-115733631	137.844	2	reCj17947	572	6.69504e-47	AT3G16260.1	TRZ4_tRNAse_Z4_
AX-115720302	137.844	2	reCj19496	193	0	AT5G09420.1	ATTOC64-V,_MTOM64,_TOC64-V,_OM64,_AtmtOM64_translocon_at_the_outer_membrane_of_chloroplasts_64-V_
AX-115666966	138.396	2	MF_BC_CLC_contig_2709	942	9.63e-75	AT4G19380.1	Long-chain_fatty_alcohol_dehydrogenase_family_protein_
AX-115671704	138.396	2	MF_BC_CLC_contig_2709	869	9.63e-75	AT4G19380.1	Long-chain_fatty_alcohol_dehydrogenase_family_protein_
AX-115699992	138.396	2	reCj03665	2339	0	AT4G19380.1	Long-chain_fatty_alcohol_dehydrogenase_family_protein_
AX-115690626	138.396	2	reCj11424	2368	0	AT1G70940.1	PIN3,_ATPIN3_Auxin_efflux_carrier_family_protein_
AX-115703177	138.396	2	reCj16153	586	4.0117e-08	AT4G19370.1	Protein_of_unknown_function_(DUF1218)_
AX-115725695	138.396	2	reCj19123	1869	0	AT1G18550.1	ATP_binding_microtubule_motor_family_protein_
AX-115703697	138.396	2	reCj19123	2360	0	AT1G18550.1	ATP_binding_microtubule_motor_family_protein_
AX-115693166	138.396	2	reCj19593	137	2.16696e-76	AT4G17570.3	GATA26_GATA_transcription_factor_26_
AX-115709891	138.396	2	reCj19593	611	2.16696e-76	AT4G17570.3	GATA26_GATA_transcription_factor_26_
AX-115716488	138.396	2	reCj19593	686	2.16696e-76	AT4G17570.3	GATA26_GATA_transcription_factor_26_
AX-115711097	138.396	2	reCj20112	2123	9.87461e-57	AT1G55860.1	UPL1_ubiquitin-protein_ligase_1_
AX-116813353	138.396	2	reCj20112	544	9.87461e-57	AT1G55860.1	UPL1_ubiquitin-protein_ligase_1_
AX-115730283	138.396	2	reCj21430	864	7.41606e-109	AT1G60770.1	Tetratricopeptide_repeat_(TPR)-like_superfamily_protein_
AX-115682498	138.396	2	reCj23626	1097	0	AT4G28390.1	AAC3,_ATAAC3_ADP/ATP_carrier_3_
AX-115717146	138.396	2	reCj25231	978	2.50724e-114	AT3G18380.2	sequence-specific_DNA_binding_transcription_factors;sequence-specific_DNA_binding_
AX-115726156	138.396	2	reCj27313	477	3.04095e-53	AT3G13540.1	ATMYB5,_MYB5_myb_domain_protein_5_
AX-115690577	138.396	2	reCj28440	144	3.95837e-94	AT5G38630.1	ACYB-1,_CYB-1_cytochrome_B561-1_
AX-115697951	138.925	2	reCj12888	1415	2.32373e-06	AT5G45160.1	Root_hair_defective_3_GTP-binding_protein_(RHD3)_
AX-115687927	138.925	2	reCj22149	1063	9.52293e-178	AT3G63130.2	RANGAP1_RAN_GTPase_activating_protein_1_
AX-115702301	0	3	reCj22222	1302	9.83247e-71	AT2G44510.1	CDK_inhibitor_P21_binding_protein_
AX-115731708	0.408	3	reCj18475	518	7.96481e-134	AT2G26570.1	WEB1_Plant_protein_of_unknown_function_(DUF827)_
AX-115682590	0.408	3	reCj31933	132	7.44586	AT2G30220.1	GDSL-like_Lipase/Acylhydrolase_family_protein_
AX-115721919	0.794	3	reCj17739	3190	0	AT1G49340.1	ATPI4K_ALPHA_Phosphatidylinositol_3-_and_4-kinase_family_protein_
AX-115730724	0.794	3	reCj17739	3898	0	AT1G49340.1	ATPI4K_ALPHA_Phosphatidylinositol_3-_and_4-kinase_family_protein_
AX-115733281	0.794	3	reCj17739	5218	0	AT1G49340.1	ATPI4K_ALPHA_Phosphatidylinositol_3-_and_4-kinase_family_protein_
AX-115712396	0.794	3	reCj17739	2114	0	AT1G49340.1	ATPI4K_ALPHA_Phosphatidylinositol_3-_and_4-kinase_family_protein_
AX-115726579	0.794	3	reCj17828	1154	0	AT1G23230.1	CONTAINS_InterPro_DOMAIN/s:_Mediator_complex_subunit_Med23_(InterPro:IPR021629);_Has_187_Blast_hits_to_184_proteins_in_67_species:_Archae_-_0;_Bacteria_-_0;_Metazoa_-_135;_Fu
AX-115692725	0.794	3	reCj17828	2642	0	AT1G23230.1	CONTAINS_InterPro_DOMAIN/s:_Mediator_complex_subunit_Med23_(InterPro:IPR021629);_Has_187_Blast_hits_to_184_proteins_in_67_species:_Archae_-_0;_Bacteria_-_0;_Metazoa_-_135;_Fu
AX-115712366	0.794	3	reCj20676	1547	3.35981e-40	AT2G24530.1	unknown_protein;_BEST_Arabidopsis_thaliana_protein_match_is:_unknown_protein_(TAIR:AT4G31440.1);_Has_30201_Blast_hits_to_17322_proteins_in_780_species:_Archae_-_12;_Bacteria_
AX-115686200	0.794	3	reCj22222	1011	9.83247e-71	AT2G44510.1	CDK_inhibitor_P21_binding_protein_
AX-116813065	0.794	3	reCj22807	627	1.11987e-151	AT3G13620.1	Amino_acid_permease_family_protein_
AX-115732298	0.794	3	reCj22807	1124	1.11987e-151	AT3G13620.1	Amino_acid_permease_family_protein_
AX-115702446	0.794	3	reCj22807	1548	1.11987e-151	AT3G13620.1	Amino_acid_permease_family_protein_
AX-115709312	0.794	3	reCj27585	709	1.62888e-31	AT3G18760.1	Translation_elongation_factor_EF1B/ribosomal_protein_S6_family_protein_
AX-115687478	0.794	3	reCj32091	503	4.46346e-12	AT3G56360.1	unknown_protein;_FUNCTIONS_IN:_molecular_function_unknown;_INVOLVED_IN:_biological_process_unknown;_LOCATED_IN:_chloroplast;_EXPRESSED_IN:_24_plant_structures;_EXPRESSED_DURI
AX-115702848	1.59	3	reCj20852	1401	0	AT2G23070.1	Protein_kinase_superfamily_protein_
AX-115684113	1.59	3	reCj31682	260	9.69779	AT5G58784.1	Undecaprenyl_pyrophosphate_synthetase_family_protein_
AX-116813348	1.855	3	reCj18479	2818	8.91911e-148	AT1G30240.2	unknown_protein;_Has_169_Blast_hits_to_168_proteins_in_75_species:_Archae_-_0;_Bacteria_-_0;_Metazoa_-_49;_Fungi_-_68;_Plants_-_46;_Viruses_-_0;_Other_Eukaryotes_-_6_(source:
AX-115686112	2.119	3	reCj15130	1327	0	AT2G14520.1	CBS_domain-containing_protein_with_a_domain_of_unknown_function_(DUF21)_
AX-115723751	2.119	3	reCj18479	334	8.91911e-148	AT1G30240.2	unknown_protein;_Has_169_Blast_hits_to_168_proteins_in_75_species:_Archae_-_0;_Bacteria_-_0;_Metazoa_-_49;_Fungi_-_68;_Plants_-_46;_Viruses_-_0;_Other_Eukaryotes_-_6_(source:
AX-115724100	2.119	3	reCj18996	1153	0	AT5G15410.2	DND1,_ATCNGC2,_CNGC2_Cyclic_nucleotide-regulated_ion_channel_family_protein_
AX-115716078	2.119	3	reCj20852	636	0	AT2G23070.1	Protein_kinase_superfamily_protein_
AX-115682740	2.119	3	reCj25912	1103	8.55507e-15	AT5G61510.1	GroES-like_zinc-binding_alcohol_dehydrogenase_family_protein_
AX-115708229	2.384	3	reCj24482	274	0	AT5G07800.1	Flavin-binding_monooxygenase_family_protein_
AX-115684316	3.102	3	reCj23657	438	1.6734	AT4G00230.1	XSP1_xylem_serine_peptidase_1_
AX-115734567	4.532	3	reCj26689	210	3.87521e-34	AT1G05060.1	unknown_protein;_Has_34_Blast_hits_to_34_proteins_in_13_species:_Archae_-_0;_Bacteria_-_0;_Metazoa_-_0;_Fungi_-_0;_Plants_-_34;_Viruses_-_0;_Other_Eukaryotes_-_0_(source:_NCB
AX-115720356	4.798	3	reCj19179	1144	0	AT2G32950.1	COP1,_ATCOP1,_DET340,_FUS1,_EMB168_Transducin/WD40_repeat-like_superfamily_protein_
AX-115670501	5.064	3	reCj28620	680	2.05886e-84	AT1G05000.1	Phosphotyrosine_protein_phosphatases_superfamily_protein_
AX-115727684	5.504	3	reCj24981	711	2.92645e-05	AT4G30410.1	sequence-specific_DNA_binding_transcription_factors_
AX-115672101	6.381	3	Cj.25116_1	387	5	AT4G11170.1	Disease resistance protein (TIR-NBS-LRR class) family
AX-115705234	6.381	3	reCj19388	2221	6.26352e-108	AT2G05810.2	ARM_repeat_superfamily_protein_
AX-115723270	6.381	3	reCj19388	399	6.26352e-108	AT2G05810.2	ARM_repeat_superfamily_protein_
AX-115723550	6.381	3	reCj19902	1572	5.11601e-45	AT5G03040.3	iqd2_IQ-domain_2_
AX-115722008	6.381	3	reCj20753	570	4.66909e-37	AT3G01015.1	TPX2_(targeting_protein_for_Xklp2)_protein_family_
AX-115685341	6.381	3	reCj26417	814	3.15446e-34	AT5G60200.1	TMO6_TARGET_OF_MONOPTEROS_6_
AX-115698138	6.381	3	reCj27168	677	4.81439e-116	AT2G13600.1	Pentatricopeptide_repeat_(PPR)_superfamily_protein_
AX-115687797	6.381	3	reCj28620	242	2.05886e-84	AT1G05000.1	Phosphotyrosine_protein_phosphatases_superfamily_protein_
AX-115729273	6.654	3	reCj18754	634	1.18287e-113	AT2G45260.1	Plant_protein_of_unknown_function_(DUF641)_
AX-115716018	6.654	3	reCj19193	467	0	AT1G14780.1	MAC/Perforin_domain-containing_protein_
AX-115675433	6.921	3	MF_BC_CLC_contig_46092	192	0.3	AT5G56580.1	ATMKK6,_ANQ1,_MKK6_MAP_kinase_kinase_6_
AX-115716503	6.921	3	reCj08271	3858	0	AT1G64110.3	P-loop_containing_nucleoside_triphosphate_hydrolases_superfamily_protein_
AX-115694942	6.921	3	reCj13334	954	4.38377e-132	AT1G18480.1	Calcineurin-like_metallo-phosphoesterase_superfamily_protein_
AX-115669781	6.921	3	reCj18338	250	0	AT1G45160.2	Protein_kinase_superfamily_protein_
AX-115726848	6.921	3	reCj22124	182	0	AT3G07130.1	ATPAP15,_PAP15_purple_acid_phosphatase_15_
AX-115678503	6.921	3	reCj22124	403	0	AT3G07130.1	ATPAP15,_PAP15_purple_acid_phosphatase_15_
AX-115713429	6.921	3	reCj23260	126	1.13721e-06	AT4G00390.1	DNA-binding_storekeeper_protein-related_transcriptional_regulator_
AX-115725261	6.921	3	reCj23260	437	1.13721e-06	AT4G00390.1	DNA-binding_storekeeper_protein-related_transcriptional_regulator_
AX-116813087	6.921	3	reCj23260	689	1.13721e-06	AT4G00390.1	DNA-binding_storekeeper_protein-related_transcriptional_regulator_
AX-115707365	6.921	3	reCj25147	267	4.56444e-60	AT5G18400.3	Cytokine-induced_anti-apoptosis_inhibitor_1,_Fe-S_biogenesis_
AX-115708967	6.921	3	reCj25147	702	4.56444e-60	AT5G18400.3	Cytokine-induced_anti-apoptosis_inhibitor_1,_Fe-S_biogenesis_
AX-116813452	6.921	3	reCj26417	1057	3.15446e-34	AT5G60200.1	TMO6_TARGET_OF_MONOPTEROS_6_
AX-115699809	6.921	3	reCj26689	359	3.87521e-34	AT1G05060.1	unknown_protein;_Has_34_Blast_hits_to_34_proteins_in_13_species:_Archae_-_0;_Bacteria_-_0;_Metazoa_-_0;_Fungi_-_0;_Plants_-_34;_Viruses_-_0;_Other_Eukaryotes_-_0_(source:_NCB
AX-115694525	6.921	3	reCj28419	452	6.18157e-48	AT1G09920.1	TRAF-type_zinc_finger-related_
AX-116813665	6.921	3	reCj28620	573	2.05886e-84	AT1G05000.1	Phosphotyrosine_protein_phosphatases_superfamily_protein_
AX-115699032	6.921	3	reCj29982	615	0.148213	AT1G61590.1	Protein_kinase_superfamily_protein_
AX-115698351	7.318	3	reCj16485	248	5.07861e-41	AT4G34880.1	Amidase_family_protein_
AX-115666674	7.715	3	MF_BC_CLC_contig_10459	342	1.15e-31	AT1G80780.2	Polynucleotidyl_transferase,_ribonuclease_H-like_superfamily_protein_
AX-115666071	7.715	3	MF_BC_CLC_contig_44381	304	4.71e-18	AT1G56020.1	unknown_protein;_BEST_Arabidopsis_thaliana_protein_match_is:_unknown_protein_(TAIR:AT3G12970.1);_Has_3011_Blast_hits_to_958_proteins_in_192_species:_Archae_-_0;_Bacteria_-_19
AX-115676433	7.715	3	MF_BC_CLC_contig_54670	300	4.05e-56	AT4G34880.1	Amidase_family_protein_
AX-115676365	7.715	3	MF_BC_CLC_contig_54670	392	4.05e-56	AT4G34880.1	Amidase_family_protein_
AX-115734047	7.715	3	reCj18216	3691	0	AT2G22610.2	Di-glucose_binding_protein_with_Kinesin_motor_domain_
AX-115733791	7.715	3	reCj18216	446	0	AT2G22610.2	Di-glucose_binding_protein_with_Kinesin_motor_domain_
AX-115728216	7.715	3	reCj18754	1189	1.18287e-113	AT2G45260.1	Plant_protein_of_unknown_function_(DUF641)_
AX-115683948	7.715	3	reCj19143	1221	0	AT3G21670.1	Major_facilitator_superfamily_protein_
AX-115727181	7.715	3	reCj19308	696	2.04157e-47	AT5G53060.1	RNA-binding_KH_domain-containing_protein_
AX-115711224	7.715	3	reCj20323	1753	8.92499e-39	AT2G33310.3	IAA13_auxin-induced_protein_13_
AX-115719505	7.715	3	reCj20952	1066	8.77584e-142	AT3G07790.1	DGCR14-related_
AX-115688373	7.715	3	reCj20952	1126	8.77584e-142	AT3G07790.1	DGCR14-related_
AX-115685190	7.715	3	reCj21046	1210	2.47069e-30	AT4G03965.1	RING/U-box_superfamily_protein_
AX-115706650	7.715	3	reCj29904	590	6.43229e-23	AT1G73320.1	S-adenosyl-L-methionine-dependent_methyltransferases_superfamily_protein_
AX-115693806	7.715	3	reCj30857	183	4.41311e-13	AT1G78860.1	D-mannose_binding_lectin_protein_with_Apple-like_carbohydrate-binding_domain_
AX-115683351	7.715	3	reCj30916	661	6.99246e-18	AT4G01575.1	serine_protease_inhibitor,_Kazal-type_family_protein_
AX-115697694	7.715	3	reCj31831	203	0.000157257	AT4G15140.1	unknown_protein;_Has_26_Blast_hits_to_26_proteins_in_10_species:_Archae_-_0;_Bacteria_-_0;_Metazoa_-_0;_Fungi_-_0;_Plants_-_26;_Viruses_-_0;_Other_Eukaryotes_-_0_(source:_NCB
AX-115690333	7.715	3	reCj34078	342	1.71509e-30	AT4G34880.1	Amidase_family_protein_
AX-115696455	8.423	3	reCj22429	1024	0	AT5G19485.1	transferases;nucleotidyltransferases_
AX-115672354	8.776	3	MF_BC_CLC_contig_47166	249	2.67	AT4G15053.1	Protein_of_Unknown_Function_(DUF239)_
AX-115695907	8.776	3	reCj19016	1452	3.88789e-151	AT5G50180.1	Protein_kinase_superfamily_protein_
AX-115688189	8.776	3	reCj21345	1166	0	AT5G61790.1	CNX1,_ATCNX1_calnexin_1_
AX-115729345	8.776	3	reCj21345	763	0	AT5G61790.1	CNX1,_ATCNX1_calnexin_1_
AX-115693702	8.776	3	reCj23688	1036	2.2193e-47	AT1G03770.1	ATRING1B,_RING1B_RING_1B_
AX-115714366	8.776	3	reCj23688	661	2.2193e-47	AT1G03770.1	ATRING1B,_RING1B_RING_1B_
AX-115684075	8.776	3	reCj24274	1015	2.17048e-99	AT1G73030.1	VPS46.2,_CHMP1A_SNF7_family_protein_
AX-115681637	8.776	3	reCj26754	200	3.04431e-101	AT1G73030.1	VPS46.2,_CHMP1A_SNF7_family_protein_
AX-115671692	9.308	3	Cj.6943_1	150	3e-10	AT1G21150.1	Mitochondrial transcription termination factor family protein
AX-115673973	9.84	3	MF_BC_CLC_contig_21836	497	7e-96	AT3G14810.1	MSL5_mechanosensitive_channel_of_small_conductance-like_5_
AX-115703620	9.84	3	reCj24274	1132	2.17048e-99	AT1G73030.1	VPS46.2,_CHMP1A_SNF7_family_protein_
AX-115716700	9.84	3	reCj24274	462	2.17048e-99	AT1G73030.1	VPS46.2,_CHMP1A_SNF7_family_protein_
AX-115680322	9.84	3	reCj26754	146	3.04431e-101	AT1G73030.1	VPS46.2,_CHMP1A_SNF7_family_protein_
AX-115678367	9.84	3	reCj31326	565	5.70066e-44	AT2G03880.1	REME1_Pentatricopeptide_repeat_(PPR)_superfamily_protein_
AX-115690086	10.104	3	reCj16359	579	8.31969	AT4G30890.3	UBP24_ubiquitin-specific_protease_24_
AX-115714487	10.92	3	reCj23090	440	4.98282e-164	AT1G62600.1	Flavin-binding_monooxygenase_family_protein_
AX-115686054	10.92	3	reCj24653	729	3.03719e-72	AT5G28150.1	Plant_protein_of_unknown_function_(DUF868)_
AX-115705051	10.92	3	reCj24653	783	3.03719e-72	AT5G28150.1	Plant_protein_of_unknown_function_(DUF868)_
AX-115712731	10.92	3	reCj26251	779	8.80363e-149	AT1G12140.1	FMO_GS-OX5_flavin-monooxygenase_glucosinolate_S-oxygenase_5_
AX-115696935	10.92	3	reCj29193	653	3.30284e-32	AT5G15150.1	ATHB-3,_HAT7,_ATHB3,_HB-3_homeobox_3_
AX-115712110	10.92	3	reCj31528	527		not availab
AX-115668852	11.735	3	reCj18881	1348	1.1734e-09	AT1G13940.1	Plant_protein_of_unknown_function_(DUF863)_
AX-115672530	12.267	3	MF_BC_CLC_contig_22430	714	3.4e-14	AT3G26744.4	ICE1,_ATICE1,_SCRM_basic_helix-loop-helix_(bHLH)_DNA-binding_superfamily_protein_
AX-115693484	12.732	3	reCj09800	1018	0	AT5G13530.2	KEG_protein_kinases;ubiquitin-protein_ligases_
AX-115718699	12.732	3	reCj09800	1104	0	AT5G13530.2	KEG_protein_kinases;ubiquitin-protein_ligases_
AX-115686779	13.5	3	reCj18406	1385	1.19047e-56	AT5G63860.1	UVR8_Regulator_of_chromosome_condensation_(RCC1)_family_protein_
AX-115722954	13.595	3	reCj15045	165	2.80245e-79	AT1G07320.4	RPL4_ribosomal_protein_L4_
AX-115717810	15.674	3	reCj17985	3776	0	AT1G10760.1	SEX1,_SOP1,_SOP,_GWD1,_GWD_Pyruvate_phosphate_dikinase,_PEP/pyruvate_binding_domain_
AX-115674819	16.021	3	Cj.15697_1	196	2	AT5G35750.1	histidine kinase 2
AX-115700745	16.021	3	reCj02765	583	2.03425e-06	AT3G14920.1	Peptide-N4-(N-acetyl-beta-glucosaminyl)asparagine_amidase_A_protein_
AX-115681598	16.021	3	reCj02766	351	5.84959e-10	AT3G14920.1	Peptide-N4-(N-acetyl-beta-glucosaminyl)asparagine_amidase_A_protein_
AX-115684396	16.021	3	reCj17985	1186	0	AT1G10760.1	SEX1,_SOP1,_SOP,_GWD1,_GWD_Pyruvate_phosphate_dikinase,_PEP/pyruvate_binding_domain_
AX-115721285	16.021	3	reCj17985	1379	0	AT1G10760.1	SEX1,_SOP1,_SOP,_GWD1,_GWD_Pyruvate_phosphate_dikinase,_PEP/pyruvate_binding_domain_
AX-115733202	16.021	3	reCj17985	615	0	AT1G10760.1	SEX1,_SOP1,_SOP,_GWD1,_GWD_Pyruvate_phosphate_dikinase,_PEP/pyruvate_binding_domain_
AX-115711057	16.021	3	reCj21987	232	3.43349e-159	AT1G32500.1	ATNAP6,_NAP6_non-intrinsic_ABC_protein_6_
AX-115705509	16.021	3	reCj22940	1234	1.02118e-171	AT1G52920.1	GCR2,_GPCR_G_protein_coupled_receptor_
AX-115682936	16.021	3	reCj22940	1123	1.02118e-171	AT1G52920.1	GCR2,_GPCR_G_protein_coupled_receptor_
AX-115711994	16.021	3	reCj25436	791	1.59525e-102	AT1G06590.1	unknown_protein;_Has_380_Blast_hits_to_268_proteins_in_109_species:_Archae_-_0;_Bacteria_-_0;_Metazoa_-_245;_Fungi_-_73;_Plants_-_49;_Viruses_-_0;_Other_Eukaryotes_-_13_(sour
AX-115672003	16.021	3	reCj27600	690		not availab
AX-115683089	16.021	3	reCj29543	623	3.84517e-28	AT1G06590.1	unknown_protein;_Has_380_Blast_hits_to_268_proteins_in_109_species:_Archae_-_0;_Bacteria_-_0;_Metazoa_-_245;_Fungi_-_73;_Plants_-_49;_Viruses_-_0;_Other_Eukaryotes_-_13_(sour
AX-115700414	16.551	3	reCj25436	612	1.59525e-102	AT1G06590.1	unknown_protein;_Has_380_Blast_hits_to_268_proteins_in_109_species:_Archae_-_0;_Bacteria_-_0;_Metazoa_-_245;_Fungi_-_73;_Plants_-_49;_Viruses_-_0;_Other_Eukaryotes_-_13_(sour
AX-115702864	17.221	3	reCj21246	856	0	AT1G70710.1	ATGH9B1,_CEL1,_GH9B1_glycosyl_hydrolase_9B1_
AX-115714661	18.106	3	reCj09796	5509	0	AT3G14270.1	FAB1B_phosphatidylinositol-4-phosphate_5-kinase_family_protein_
AX-115668220	19.757	3	MF_BC_CLC_contig_37652	585	4.24e-36	AT5G14070.1	ROXY2_Thioredoxin_superfamily_protein_
AX-115668530	19.757	3	reCj20772	240	0	AT5G22480.1	ZPR1_zinc-finger_domain_protein_
AX-115710233	19.757	3	reCj22202	919	0	AT5G19990.1	RPT6A,_ATSUG1_regulatory_particle_triple-A_ATPase_6A_
AX-115702311	19.757	3	reCj22202	217	0	AT5G19990.1	RPT6A,_ATSUG1_regulatory_particle_triple-A_ATPase_6A_
AX-115676309	19.757	3	reCj23551	497	1.26005e-172	AT3G53260.1	PAL2,_ATPAL2_phenylalanine_ammonia-lyase_2_
AX-115671654	21.635	3	reCj16283	167	1.13322e-123	AT1G80780.2	Polynucleotidyl_transferase,_ribonuclease_H-like_superfamily_protein_
AX-115672495	21.635	3	reCj17352	588	1.92113e-58	AT2G23590.1	ATMES8,_MES8_methyl_esterase_8_
AX-115730280	21.635	3	reCj18597	591	0	AT1G79190.1	ARM_repeat_superfamily_protein_
AX-115690189	21.635	3	reCj23545	1294	1.82922e-62	AT4G00231.1	MEE50_ARM_repeat_superfamily_protein_
AX-115697269	21.635	3	reCj25890	228	8.17169e-66	AT1G79190.1	ARM_repeat_superfamily_protein_
AX-115680550	21.635	3	reCj31192	196	2.2042e-63	AT4G09900.1	ATMES12,_MES12_methyl_esterase_12_
AX-115725320	22.499	3	reCj18597	1940	0	AT1G79190.1	ARM_repeat_superfamily_protein_
AX-115708910	25.15	3	reCj22253	215	1.44684e-118	AT3G19260.1	LAG1_HOMOLOG_2,_LOH2_LAG1_homologue_2_
BY899267	25.15	3	#N/A	#N/A	#N/A	#N/A
AX-115718408	26.483	3	reCj21087	614	1.98218e-63	AT3G57340.2	Heat_shock_protein_DnaJ,_N-terminal_with_domain_of_unknown_function_(DUF1977)_
AX-115677734	26.747	3	MF_BC_CLC_contig_6407	470	2.16e-101	AT1G67340.1	HCP-like_superfamily_protein_with_MYND-type_zinc_finger_
AX-115682252	26.747	3	reCj20655	1310	1.84856e-90	AT3G16730.1	CONTAINS_InterPro_DOMAIN/s:_Non-SMC_condensin_II_complex,_subunit_H2-like_(InterPro:IPR009378);_Has_249_Blast_hits_to_211_proteins_in_82_species:_Archae_-_0;_Bacteria_-_0;_Me
AX-115711692	26.747	3	reCj21087	271	1.98218e-63	AT3G57340.2	Heat_shock_protein_DnaJ,_N-terminal_with_domain_of_unknown_function_(DUF1977)_
AX-115731508	26.747	3	reCj21087	823	1.98218e-63	AT3G57340.2	Heat_shock_protein_DnaJ,_N-terminal_with_domain_of_unknown_function_(DUF1977)_
AX-115703556	26.747	3	reCj22277	188	3.2472e-102	AT1G67340.1	HCP-like_superfamily_protein_with_MYND-type_zinc_finger_
AX-115733824	26.747	3	reCj22277	1120	3.2472e-102	AT1G67340.1	HCP-like_superfamily_protein_with_MYND-type_zinc_finger_
AX-115712748	26.747	3	reCj22277	747	3.2472e-102	AT1G67340.1	HCP-like_superfamily_protein_with_MYND-type_zinc_finger_
AX-115727354	26.747	3	reCj22277	838	3.2472e-102	AT1G67340.1	HCP-like_superfamily_protein_with_MYND-type_zinc_finger_
AX-115673732	27.012	3	MF_BC_CLC_contig_6407	441	2.16e-101	AT1G67340.1	HCP-like_superfamily_protein_with_MYND-type_zinc_finger_
AX-115705818	27.012	3	reCj12354	1307	0.21439	AT1G29760.1	Putative_adipose-regulatory_protein_(Seipin)_
AX-116812674	28.352	3	reCj17901	1947	0	AT3G25840.2	Protein_kinase_superfamily_protein_
AX-115731785	28.616	3	reCj17901	3481	0	AT3G25840.2	Protein_kinase_superfamily_protein_
AX-115671732	29.148	3	reCj28902	565	8.48887e-54	AT3G54420.1	ATEP3,_ATCHITIV,_CHIV,_EP3_homolog_of_carrot_EP3-3_chitinase_
AX-115720878	29.148	3	reCj28919	135	5.14675e-51	AT5G42890.1	ATSCP2,_SCP2_sterol_carrier_protein_2_
AX-115676349	29.413	3	reCj19028	149	0	AT4G24840.1	FUNCTIONS_IN:_molecular_function_unknown;_INVOLVED_IN:_protein_transport,_Golgi_organization;_LOCATED_IN:_vacuole;_EXPRESSED_IN:_23_plant_structures;_EXPRESSED_DURING:_13_gro
AX-115670778	29.413	3	reCj19028	1724	0	AT4G24840.1	FUNCTIONS_IN:_molecular_function_unknown;_INVOLVED_IN:_protein_transport,_Golgi_organization;_LOCATED_IN:_vacuole;_EXPRESSED_IN:_23_plant_structures;_EXPRESSED_DURING:_13_gro
AX-115676853	29.413	3	reCj19028	2102	0	AT4G24840.1	FUNCTIONS_IN:_molecular_function_unknown;_INVOLVED_IN:_protein_transport,_Golgi_organization;_LOCATED_IN:_vacuole;_EXPRESSED_IN:_23_plant_structures;_EXPRESSED_DURING:_13_gro
AX-115733816	29.413	3	reCj21095	1633	3.15505e-66	AT5G54310.1	NEV,_AGD5_ARF-GAP_domain_5_
AX-115703536	29.677	3	reCj20535	404	1.23843e-151	AT2G34630.2	GPPS,_GPS1_geranyl_diphosphate_synthase_1_
AX-115668517	29.677	3	reCj24269	815	5.26541e-105	AT1G78830.1	Curculin-like_(mannose-binding)_lectin_family_protein_
AX-115683227	29.809	3	reCj33877	302	7.2832e-47	AT1G04640.2	LIP2_lipoyltransferase_2_
AX-115701055	29.942	3	reCj19004	1973	0	AT4G12420.2	SKU5_Cupredoxin_superfamily_protein_
AX-116813844	29.942	3	reCj33580	370	6.77874e-34	AT1G44414.1	unknown_protein;_Has_29_Blast_hits_to_29_proteins_in_12_species:_Archae_-_0;_Bacteria_-_4;_Metazoa_-_0;_Fungi_-_0;_Plants_-_25;_Viruses_-_0;_Other_Eukaryotes_-_0_(source:_NCB
AX-115674355	30.206	3	MF_BC_CLC_contig_19734	835	1.68e-48	AT4G38020.1	tRNA/rRNA_methyltransferase_(SpoU)_family_protein_
AX-115666342	31.499	3	reCj13688	909	2.87096e-10	AT3G59680.1	unknown_protein;_Has_34_Blast_hits_to_34_proteins_in_10_species:_Archae_-_0;_Bacteria_-_0;_Metazoa_-_0;_Fungi_-_0;_Plants_-_34;_Viruses_-_0;_Other_Eukaryotes_-_0_(source:_NCB
AX-115680909	31.608	3	reCj14636	254	2.7368e-57	AT5G16390.1	CAC1,_CAC1A,_BCCP,_BCCP1_chloroplastic_acetylcoenzyme_A_carboxylase_1_
AX-115690845	31.925	3	reCj30931	482		not availab
AX-115694129	32.306	3	reCj11266	1291	4.99666e-63	AT1G18190.1	GC2_golgin_candidate_2_
AX-115665540	33.003	3	MF_BC_CLC_contig_33266	737	9.71e-20	AT3G27520.1	unknown_protein;_Has_28_Blast_hits_to_28_proteins_in_10_species:_Archae_-_0;_Bacteria_-_0;_Metazoa_-_0;_Fungi_-_0;_Plants_-_28;_Viruses_-_0;_Other_Eukaryotes_-_0_(source:_NCB
AX-115673134	33.218	3	Cj.16076_1	299	4e-10	AT2G30620.2	winged-helix DNA-binding transcription factor family protein
AX-115670835	33.644	3	reCj21127	1502	0	AT1G30100.1	NCED5,_ATNCED5_nine-cis-epoxycarotenoid_dioxygenase_5_
AX-115730443	34.07	3	reCj19133	915	2.91065e-58	AT2G24530.1	unknown_protein;_BEST_Arabidopsis_thaliana_protein_match_is:_unknown_protein_(TAIR:AT4G31440.1);_Has_30201_Blast_hits_to_17322_proteins_in_780_species:_Archae_-_12;_Bacteria_
AX-115677301	34.405	3	reCj19415	1285	0	AT1G67490.1	GCS1,_KNF_glucosidase_1_
AX-115681666	35.103	3	reCj11322	187	0	AT3G02450.1	cell_division_protein_ftsH,_putative_
AX-115734719	35.103	3	reCj17762	4694	0	AT1G24706.2	THO2_THO2_
AX-115698959	35.103	3	reCj18557	1183	7.20875e-52	AT5G24870.2	RING/U-box_superfamily_protein_
AX-115716438	35.103	3	reCj18557	2047	7.20875e-52	AT5G24870.2	RING/U-box_superfamily_protein_
AX-116814192	35.103	3	reCj18557	794	7.20875e-52	AT5G24870.2	RING/U-box_superfamily_protein_
AX-115731176	35.103	3	reCj19133	578	2.91065e-58	AT2G24530.1	unknown_protein;_BEST_Arabidopsis_thaliana_protein_match_is:_unknown_protein_(TAIR:AT4G31440.1);_Has_30201_Blast_hits_to_17322_proteins_in_780_species:_Archae_-_12;_Bacteria_
AX-115674894	35.103	3	reCj20698	697	0	AT1G58440.1	XF1,_SQE1_FAD/NAD(P)-binding_oxidoreductase_family_protein_
AX-115667180	35.363	3	Cj.3504_1	160	2	AT5G56180.2	actin-related protein 8
AX-115707529	35.363	3	reCj22259	650	9.60809	AT5G51250.1	Galactose_oxidase/kelch_repeat_superfamily_protein_
AX-115667663	35.8	3	reCj15473	398	3.34487e-100	AT3G10920.1	MSD1,_MEE33,_ATMSD1_manganese_superoxide_dismutase_1_
AX-115672878	35.8	3	reCj15473	525	3.34487e-100	AT3G10920.1	MSD1,_MEE33,_ATMSD1_manganese_superoxide_dismutase_1_
AX-115672738	35.8	3	reCj21344	673	3.35368e-65	AT1G29760.1	Putative_adipose-regulatory_protein_(Seipin)_
AX-115731787	35.8	3	reCj21591	976	4.13391e-131	AT2G39220.1	PLP6,_PLA_IIB_PATATIN-like_protein_6_
AX-115675028	36.22	3	MF_BC_CLC_contig_16414	802	1.01e-13	AT1G68450.1	VQ_motif-containing_protein_
AX-115681389	36.22	3	reCj33144	397	7.04014e-12	AT1G68450.1	VQ_motif-containing_protein_
AX-115701976	36.497	3	reCj10489	441	7.96554e-59	AT3G49240.1	emb1796_Pentatricopeptide_repeat_(PPR)_superfamily_protein_
AX-115688272	38.612	3	reCj19913	1703	1.05272e-103	AT1G15910.1	XH/XS_domain-containing_protein_
AX-115702721	38.612	3	reCj25766	985	2.43358	AT2G32510.1	MAPKKK17_mitogen-activated_protein_kinase_kinase_kinase_17_
AX-115665571	44.409	3	reCj13675	195	3.3985	AT3G50050.1	Eukaryotic_aspartyl_protease_family_protein_
AX-115698569	44.409	3	reCj13675	645	3.3985	AT3G50050.1	Eukaryotic_aspartyl_protease_family_protein_
AX-115671313	44.409	3	reCj18094	1511	0	AT1G29900.1	CARB_carbamoyl_phosphate_synthetase_B_
AX-115679771	44.409	3	reCj18094	1574	0	AT1G29900.1	CARB_carbamoyl_phosphate_synthetase_B_
AX-115674251	44.409	3	reCj18094	1793	0	AT1G29900.1	CARB_carbamoyl_phosphate_synthetase_B_
AX-115673148	44.409	3	reCj18094	3736	0	AT1G29900.1	CARB_carbamoyl_phosphate_synthetase_B_
AX-115669514	44.409	3	reCj18094	590	0	AT1G29900.1	CARB_carbamoyl_phosphate_synthetase_B_
AX-115674740	47.972	3	reCj18574	234	0	AT2G44090.2	Ankyrin_repeat_family_protein_
AX-115717138	48.67	3	reCj18772	1791	0	AT3G62980.1	TIR1_F-box/RNI-like_superfamily_protein_
AX-115665252	48.67	3	reCj18772	696	0	AT3G62980.1	TIR1_F-box/RNI-like_superfamily_protein_
AX-115668766	49.367	3	reCj26516	857	9.24808e-60	AT1G18550.1	ATP_binding_microtubule_motor_family_protein_
AX-115678215	49.367	3	reCj26804	476	1.23431e-29	AT4G33780.1	FUNCTIONS_IN:_molecular_function_unknown;_INVOLVED_IN:_biological_process_unknown;_LOCATED_IN:_chloroplast;_EXPRESSED_IN:_24_plant_structures;_EXPRESSED_DURING:_15_growth_sta
AX-115668743	49.367	3	reCj27240	741	3.59689e-07	AT1G18550.1	ATP_binding_microtubule_motor_family_protein_
AX-115676912	49.367	3	reCj32544	456	7.37513e-86	AT2G23810.1	TET8_tetraspanin8_
AX-115729467	51.482	3	reCj21846	861	4.9917e-85	AT3G21200.1	PGR7_proton_gradient_regulation_7_
AX-115692793	52.884	3	reCj18827	1074	4.33722e-109	AT1G06470.2	Nucleotide/sugar_transporter_family_protein_
AX-115733880	52.884	3	reCj18827	2991	4.33722e-109	AT1G06470.2	Nucleotide/sugar_transporter_family_protein_
AX-115690284	52.884	3	reCj20349	1065	6.19464e-127	AT5G11240.1	transducin_family_protein_/_WD-40_repeat_family_protein_
AX-115709826	52.884	3	reCj20349	889	6.19464e-127	AT5G11240.1	transducin_family_protein_/_WD-40_repeat_family_protein_
AX-115713862	53.581	3	reCj19977	178	0	AT5G62530.1	ALDH12A1,_ATP5CDH,_P5CDH_aldehyde_dehydrogenase_12A1_
AX-115697772	54.279	3	reCj23027	1076	0	AT2G30970.2	ASP1_aspartate_aminotransferase_1_
AX-115666603	54.279	3	reCj30553	507	0.0269007	AT2G40475.1	unknown_protein;_BEST_Arabidopsis_thaliana_protein_match_is:_unknown_protein_(TAIR:AT3G56260.2);_Has_477_Blast_hits_to_219_proteins_in_41_species:_Archae_-_0;_Bacteria_-_4;_M
AX-115675651	54.976	3	reCj30553	139	0.0269007	AT2G40475.1	unknown_protein;_BEST_Arabidopsis_thaliana_protein_match_is:_unknown_protein_(TAIR:AT3G56260.2);_Has_477_Blast_hits_to_219_proteins_in_41_species:_Archae_-_0;_Bacteria_-_4;_M
AX-115688093	58.539	3	reCj30111	693	7.99154e-52	AT5G47830.1	unknown_protein;_Has_35333_Blast_hits_to_34131_proteins_in_2444_species:_Archae_-_798;_Bacteria_-_22429;_Metazoa_-_974;_Fungi_-_991;_Plants_-_531;_Viruses_-_0;_Other_Eukaryot
AX-115669349	59.941	3	MF_BC_CLC_contig_14220	436	0.07	AT5G11780.1	unknown_protein;_Has_37_Blast_hits_to_37_proteins_in_12_species:_Archae_-_0;_Bacteria_-_0;_Metazoa_-_0;_Fungi_-_3;_Plants_-_34;_Viruses_-_0;_Other_Eukaryotes_-_0_(source:_NCB
AX-115674936	59.941	3	MF_BC_CLC_contig_14220	818	0.07	AT5G11780.1	unknown_protein;_Has_37_Blast_hits_to_37_proteins_in_12_species:_Archae_-_0;_Bacteria_-_0;_Metazoa_-_0;_Fungi_-_3;_Plants_-_34;_Viruses_-_0;_Other_Eukaryotes_-_0_(source:_NCB
AX-115666245	59.941	3	reCj11795	494		not availab
AX-115665663	61.344	3	Cj.10504_1	543	1.3	AT3G23350.1	ENTH/VHS family protein
AX-115687422	63.458	3	reCj13064	350	1.93098e-140	AT2G34510.1	Protein_of_unknown_function,_DUF642_
AX-115726737	63.458	3	reCj13064	714	1.93098e-140	AT2G34510.1	Protein_of_unknown_function,_DUF642_
AX-115702365	64.156	3	reCj20542	1680	9.92135e-56	AT5G47820.2	FRA1_P-loop_containing_nucleoside_triphosphate_hydrolases_superfamily_protein_
AX-115708513	65.558	3	reCj10012	479	0	AT5G10920.1	L-Aspartase-like_family_protein_
AX-115683381	65.558	3	reCj10013	1171	0	AT5G10920.1	L-Aspartase-like_family_protein_
AX-115675160	66.255	3	MF_BC_CLC_contig_16367	623	4.24	AT5G17240.1	SDG40_SET_domain_group_40_
AX-115708294	66.953	3	reCj23740	653	4.28872e-54	AT2G22490.1	CYCD2;1,_ATCYCD2;1_Cyclin_D2;1_
AX-115679785	67.65	3	reCj17803	140	5.36302e-23	AT1G58210.1	EMB1674_kinase_interacting_family_protein_
AX-115733702	67.65	3	reCj17803	3734	5.36302e-23	AT1G58210.1	EMB1674_kinase_interacting_family_protein_
AX-115684896	67.65	3	reCj18370	1545	3.6567e-24	AT5G03340.1	ATPase,_AAA-type,_CDC48_protein_
AX-115673013	72.694	3	reCj19161	1700	7.60861e-163	AT1G29340.1	PUB17,_ATPUB17_plant_U-box_17_
AX-115678866	73.391	3	Cj.16490_1	394	6e-14	AT4G17040.1	CLP protease R subunit 4
AX-115668130	73.391	3	reCj20326	213	0	AT1G77180.2	SKIP_chromatin_protein_family_
AX-115699967	73.391	3	reCj24364	379	1.69182e-122	AT3G25040.1	ERD2B_endoplasmic_reticulum_retention_defective_2B_
AX-115667466	74.089	3	MF_BC_CLC_contig_2927	683	3.75e-88	AT4G30840.1	Transducin/WD40_repeat-like_superfamily_protein_
AX-115716380	74.089	3	reCj12574	1596	3.60951e-95	AT3G14860.1	NHL_domain-containing_protein_
AX-115700821	74.089	3	reCj13960	572	1.23911e-53	AT1G27040.1	Major_facilitator_superfamily_protein_
AX-115707887	74.089	3	reCj25823	1184	3.94558e-77	AT5G11900.1	Translation_initiation_factor_SUI1_family_protein_
AX-115677012	74.089	3	reCj26427	418	4.32723e-75	AT3G60370.1	FKBP-like_peptidyl-prolyl_cis-trans_isomerase_family_protein_
AX-115671339	77.652	3	Cj.13142_1	199	1.8	AT2G28610.1	Homeodomain-like superfamily protein
AX-115680050	77.652	3	reCj22078	1384	6.9064e-78	AT5G67550.1	unknown_protein;_FUNCTIONS_IN:_molecular_function_unknown;_INVOLVED_IN:_biological_process_unknown;_LOCATED_IN:_endomembrane_system;_EXPRESSED_IN:_flower;_EXPRESSED_DURING:_4
AX-115676000	77.652	3	reCj22078	943	6.9064e-78	AT5G67550.1	unknown_protein;_FUNCTIONS_IN:_molecular_function_unknown;_INVOLVED_IN:_biological_process_unknown;_LOCATED_IN:_endomembrane_system;_EXPRESSED_IN:_flower;_EXPRESSED_DURING:_4
AX-115675496	81.215	3	Cj.13167_1	185	2e-23	AT2G44020.1	Mitochondrial transcription termination factor family protein
AX-115666062	81.215	3	Cj.7469_1	136	7e-33	AT5G20250.4	Raffinose synthase family protein
AX-116813817	81.215	3	reCj18487	2580	0	AT4G08180.2	ORP1C_OSBP(oxysterol_binding_protein)-related_protein_1C_
AX-116812411	81.912	3	reCj17725	4194	0	AT4G28080.1	Tetratricopeptide_repeat_(TPR)-like_superfamily_protein_
AX-116812272	81.912	3	reCj17725	4279	0	AT4G28080.1	Tetratricopeptide_repeat_(TPR)-like_superfamily_protein_
AX-115730323	81.912	3	reCj17725	4643	0	AT4G28080.1	Tetratricopeptide_repeat_(TPR)-like_superfamily_protein_
AX-115715293	82.624	3	reCj22657	606	3.00806e-120	AT1G16070.1	AtTLP8,_TLP8_tubby_like_protein_8_
AX-115677630	83.498	3	reCj18699	1833	7.83813e-143	AT3G05140.1	RBK2_ROP_binding_protein_kinases_2_
AX-115682265	84.377	3	reCj29206	367	4.92697e-55	AT4G30720.1	FAD/NAD(P)-binding_oxidoreductase_family_protein_
AX-115671926	84.814	3	Cj.14239_1	293	0.11	AT3G21150.1	B-box 32
AX-115702918	84.814	3	reCj17761	1252	3.35358e-101	AT4G31570.1	CONTAINS_InterPro_DOMAIN/s:_Prefoldin_(InterPro:IPR009053);_BEST_Arabidopsis_thaliana_protein_match_is:_unknown_protein_(TAIR:AT1G24460.1);_Has_194354_Blast_hits_to_66887_pro
AX-115734238	84.814	3	reCj17761	3351	3.35358e-101	AT4G31570.1	CONTAINS_InterPro_DOMAIN/s:_Prefoldin_(InterPro:IPR009053);_BEST_Arabidopsis_thaliana_protein_match_is:_unknown_protein_(TAIR:AT1G24460.1);_Has_194354_Blast_hits_to_66887_pro
AX-115671555	84.814	3	reCj18699	428	7.83813e-143	AT3G05140.1	RBK2_ROP_binding_protein_kinases_2_
AX-115729733	84.814	3	reCj21099	1217	0.059245	AT4G31570.1	CONTAINS_InterPro_DOMAIN/s:_Prefoldin_(InterPro:IPR009053);_BEST_Arabidopsis_thaliana_protein_match_is:_unknown_protein_(TAIR:AT1G24460.1);_Has_194354_Blast_hits_to_66887_pro
AX-115693574	84.814	3	reCj23911	258	4.86878e-95	AT2G27800.1	Tetratricopeptide_repeat_(TPR)-like_superfamily_protein_
AX-115719579	84.814	3	reCj27052	765	8.00585e-100	AT4G31870.1	ATGPX7,_GPX7_glutathione_peroxidase_7_
AX-115667475	86.14	3	MF_BC_CLC_contig_6879	725	4.64e-24	AT4G25330.1	unknown_protein;_Has_21_Blast_hits_to_21_proteins_in_10_species:_Archae_-_0;_Bacteria_-_0;_Metazoa_-_0;_Fungi_-_0;_Plants_-_21;_Viruses_-_0;_Other_Eukaryotes_-_0_(source:_NCB
AX-115684115	86.14	3	reCj26049	422	1.0372e-101	AT1G13750.1	Purple_acid_phosphatases_superfamily_protein_
AX-115725084	87.019	3	reCj20237	436	0	AT1G26460.1	Tetratricopeptide_repeat_(TPR)-like_superfamily_protein_
AX-116813652	87.456	3	reCj18260	420	0	AT5G62000.3	ARF2,_ARF1-BP,_HSS,_ORE14_auxin_response_factor_2_
AX-115734952	87.456	3	reCj18260	864	0	AT5G62000.3	ARF2,_ARF1-BP,_HSS,_ORE14_auxin_response_factor_2_
AX-115667513	87.893	3	Cj.11175_1	140	0.01	AT3G17000.1	ubiquitin-conjugating enzyme 32
AX-115680529	87.893	3	MF_BC_CLC_contig_10246	149	4.26e-11	AT3G17000.1	UBC32_ubiquitin-conjugating_enzyme_32_
AX-115706387	87.893	3	reCj22511	1171	0	AT3G49730.1	Tetratricopeptide_repeat_(TPR)-like_superfamily_protein_
AX-115680638	89.218	3	reCj12032	408	8.96781e-23	AT5G23340.1	RNI-like_superfamily_protein_
AX-115731238	89.218	3	reCj20471	1207	1.87582e-130	AT1G77180.3	SKIP_chromatin_protein_family_
AX-115733207	89.656	3	reCj18579	2953	3.34255e-165	AT1G69830.1	ATAMY3,_AMY3_alpha-amylase-like_3_
AX-115684057	90.981	3	reCj25090	1032	1.18012e-115	AT3G49870.1	ATARLA1C,_ARLA1C_ADP-ribosylation_factor-like_A1C_
AX-115707589	91.418	3	reCj25090	1144	1.18012e-115	AT3G49870.1	ATARLA1C,_ARLA1C_ADP-ribosylation_factor-like_A1C_
AX-116814080	91.855	3	reCj22055	1208	6.59653e-107	AT2G48010.1	RKF3_receptor-like_kinase_in_in_flowers_3_
AX-115669177	91.855	3	reCj22055	1709	6.59653e-107	AT2G48010.1	RKF3_receptor-like_kinase_in_in_flowers_3_
AX-115696438	92.028	3	reCj10639	213	5.15758	AT3G20810.3	JMJD5_2-oxoglutarate_(2OG)_and_Fe(II)-dependent_oxygenase_superfamily_protein_
AX-116812477	92.028	3	reCj22055	1351	6.59653e-107	AT2G48010.1	RKF3_receptor-like_kinase_in_in_flowers_3_
AX-115691392	92.698	3	reCj22034	1218	6.51452e-84	AT5G16820.2	HSF3,_HSFA1B,_ATHSFA1B_heat_shock_factor_3_
AX-115669968	92.734	3	Cj.1381_1	264	3e-62	AT5G06710.1	homeobox from Arabidopsis thaliana
AX-115672258	92.734	3	Cj.1381_1	572	3e-62	AT5G06710.1	homeobox from Arabidopsis thaliana
AX-115667253	92.734	3	MF_BC_CLC_contig_22849	220	1.28e-05	AT4G11220.1	BTI2,_RTNLB2_VIRB2-interacting_protein_2_
AX-115703909	93.171	3	reCj17873	1371	0	AT5G04930.1	ALA1_aminophospholipid_ATPase_1_
AX-115714494	94.045	3	reCj17873	2815	0	AT5G04930.1	ALA1_aminophospholipid_ATPase_1_
AX-115729355	94.045	3	reCj18068	2886	3.48397e-42	AT3G21290.1	dentin_sialophosphoprotein-related_
AX-115705349	94.045	3	reCj25298	808	5.35422e-140	AT5G50260.1	Cysteine_proteinases_superfamily_protein_
AX-115700535	94.715	3	reCj20517	1468	3.73764e-74	AT3G20300.1	Protein_of_unknown_function_(DUF3537)_
AX-115720855	94.715	3	reCj20517	296	3.73764e-74	AT3G20300.1	Protein_of_unknown_function_(DUF3537)_
AX-116812228	94.715	3	reCj20517	877	3.73764e-74	AT3G20300.1	Protein_of_unknown_function_(DUF3537)_
AX-115700675	94.948	3	reCj20776	146	1.9901e-71	AT1G60220.1	OTS1,_ULP1D_UB-like_protease_1D_
AX-115675045	95.385	3	Cj.11690_1	133	0.24	AT4G30200.4	vernalization5/VIN3-like
AX-115715660	95.385	3	reCj20924	1780	2.3064e-17	AT3G20070.2	TTN9_titan9_
AX-115713718	95.914	3	reCj13899	535	8.44325e-98	AT1G55480.1	ZKT_protein_containing_PDZ_domain,_a_K-box_domain,_and_a_TPR_region_
AX-115666248	95.914	3	reCj14118	1756	0	AT4G27020.1	unknown_protein;_FUNCTIONS_IN:_molecular_function_unknown;_LOCATED_IN:_vacuole;_BEST_Arabidopsis_thaliana_protein_match_is:_unknown_protein_(TAIR:AT5G54870.1);_Has_1807_Blast
AX-115709336	95.914	3	reCj20020	984	3.13082e-102	AT5G48385.1	FRIGIDA-like_protein_
AX-115665503	97.536	3	MF_BC_CLC_contig_12904	128	1.29	AT1G49340.1	ATPI4K_ALPHA_Phosphatidylinositol_3-_and_4-kinase_family_protein_
AX-115697166	98.342	3	reCj10687	2436	1.2179e-32	AT4G24680.1	MOS1_modifier_of_snc1_
AX-115711779	98.342	3	reCj17716	2080	0	AT1G80070.1	SUS2,_EMB33,_EMB177,_EMB14_Pre-mRNA-processing-splicing_factor_
AX-115732934	98.342	3	reCj17716	3763	0	AT1G80070.1	SUS2,_EMB33,_EMB177,_EMB14_Pre-mRNA-processing-splicing_factor_
AX-115731477	98.342	3	reCj17716	7048	0	AT1G80070.1	SUS2,_EMB33,_EMB177,_EMB14_Pre-mRNA-processing-splicing_factor_
AX-115710077	98.342	3	reCj17928	191	4.3547e-127	AT3G59580.2	Plant_regulator_RWP-RK_family_protein_
AX-115733509	98.342	3	reCj17928	3872	4.3547e-127	AT3G59580.2	Plant_regulator_RWP-RK_family_protein_
AX-115716718	98.342	3	reCj17995	454	0	AT4G17770.1	ATTPS5,_TPS5_trehalose_phosphatase/synthase_5_
AX-115707505	98.342	3	reCj18580	2587	0	AT3G19540.1	Protein_of_unknown_function_(DUF620)_
AX-115685824	98.342	3	reCj19548	1738	7.81294e-99	AT3G48500.1	PDE312,_PTAC10_Nucleic_acid-binding,_OB-fold-like_protein_
AX-115726206	98.342	3	reCj20295	1497	2.66295e-97	AT3G23770.1	O-Glycosyl_hydrolases_family_17_protein_
AX-115709995	98.342	3	reCj20295	790	2.66295e-97	AT3G23770.1	O-Glycosyl_hydrolases_family_17_protein_
AX-115730535	98.342	3	reCj21173	941	0	AT2G31530.1	EMB2289,_SCY2_SecY_protein_transport_family_protein_
AX-115727834	98.342	3	reCj21704	634	7.84751e-131	AT5G67480.1	BT4,_ATBT4_BTB_and_TAZ_domain_protein_4_
AX-115707892	98.342	3	reCj23751	1156	2.27468e-128	AT1G28090.3	Polynucleotide_adenylyltransferase_family_protein_
AX-115727579	98.739	3	reCj33036	212	3.00346e-23	AT2G39540.1	Gibberellin-regulated_family_protein_
AX-115704873	99.136	3	reCj13470	315	5.2025e-79	AT3G51140.1	Protein_of_unknown_function_(DUF3353)_
AX-115729396	99.136	3	reCj18436	451	1.43858e-88	AT5G25270.1	Ubiquitin-like_superfamily_protein_
AX-115694608	99.136	3	reCj18525	1011	8.51367e-16	AT5G61040.1	unknown_protein;_BEST_Arabidopsis_thaliana_protein_match_is:_unknown_protein_(TAIR:AT5G08010.1);_Has_1807_Blast_hits_to_1807_proteins_in_277_species:_Archae_-_0;_Bacteria_-_0
AX-115732849	99.136	3	reCj18525	2205	8.51367e-16	AT5G61040.1	unknown_protein;_BEST_Arabidopsis_thaliana_protein_match_is:_unknown_protein_(TAIR:AT5G08010.1);_Has_1807_Blast_hits_to_1807_proteins_in_277_species:_Archae_-_0;_Bacteria_-_0
AX-115713047	99.136	3	reCj19357	1770	0	AT1G45332.1	Translation_elongation_factor_EFG/EF2_protein_
AX-115698592	99.136	3	reCj24296	1160	3.5018e-126	AT1G20610.1	CYCB2;3_Cyclin_B2;3_
AX-115705126	99.136	3	reCj24296	157	3.5018e-126	AT1G20610.1	CYCB2;3_Cyclin_B2;3_
AX-115718837	99.136	3	reCj24688	385	3.7787e-126	AT1G75170.2	Sec14p-like_phosphatidylinositol_transfer_family_protein_
AX-115724411	99.136	3	reCj29873	417	1.11393e-92	AT3G04400.1	emb2171_Ribosomal_protein_L14p/L23e_family_protein_
AX-115694669	99.136	3	reCj29873	177	1.11393e-92	AT3G04400.1	emb2171_Ribosomal_protein_L14p/L23e_family_protein_
AX-115678689	99.665	3	MF_BC_CLC_contig_21164	623	0	AT1G59740.1	Major_facilitator_superfamily_protein_
AX-115665673	99.665	3	reCj29805	638	1.67714e-69	AT1G33330.1	Class_I_peptide_chain_release_factor_
AX-115668661	100.194	3	reCj19033	229	1.80665e-143	AT4G35290.1	GLUR2,_GLR3.2,_ATGLR3.2,_ATGLUR2_glutamate_receptor_2_
AX-115665262	100.194	3	reCj25320	135	2.21038e-21	AT1G21610.2	wound-responsive_family_protein_
AX-115672215	100.194	3	reCj25320	202	2.21038e-21	AT1G21610.2	wound-responsive_family_protein_
AX-115677318	100.194	3	reCj25320	240	2.21038e-21	AT1G21610.2	wound-responsive_family_protein_
AX-115665070	100.556	3	reCj33170	405	5.07111e-26	AT1G73580.1	Calcium-dependent_lipid-binding_(CaLB_domain)_family_protein_
AX-115672929	101.172	3	reCj21151	909	0	AT5G25800.1	Polynucleotidyl_transferase,_ribonuclease_H-like_superfamily_protein_
AX-115710954	102.03	3	reCj24217	1321	1.44956e-24	AT5G14370.1	CCT_motif_family_protein_
AX-115673419	102.151	3	MF_BC_CLC_contig_12367	928	3.67e-121	AT1G33420.1	RING/FYVE/PHD_zinc_finger_superfamily_protein_
AX-115677153	102.151	3	reCj12902	378	2.83271e-132	AT1G33420.1	RING/FYVE/PHD_zinc_finger_superfamily_protein_
AX-115701276	102.151	3	reCj17724	2154	7.78894e-72	AT3G52250.1	Duplicated_homeodomain-like_superfamily_protein_
AX-115734440	102.151	3	reCj17724	4995	7.78894e-72	AT3G52250.1	Duplicated_homeodomain-like_superfamily_protein_
AX-115674829	102.151	3	reCj17752	1998	0	AT4G38600.1	KAK,_UPL3_HEAT_repeat_;HECT-domain_(ubiquitin-transferase)_
AX-115731177	102.151	3	reCj17752	617	0	AT4G38600.1	KAK,_UPL3_HEAT_repeat_;HECT-domain_(ubiquitin-transferase)_
AX-115730094	102.151	3	reCj17752	684	0	AT4G38600.1	KAK,_UPL3_HEAT_repeat_;HECT-domain_(ubiquitin-transferase)_
AX-115729300	102.151	3	reCj17758	4160	0	AT4G38760.1	Protein_of_unknown_function_(DUF3414)_
AX-115727300	102.151	3	reCj17928	1437	4.3547e-127	AT3G59580.2	Plant_regulator_RWP-RK_family_protein_
AX-116813021	102.151	3	reCj17928	4233	4.3547e-127	AT3G59580.2	Plant_regulator_RWP-RK_family_protein_
AX-115667340	102.151	3	reCj18140	151	0	AT5G49810.1	MMT_methionine_S-methyltransferase_
AX-115705627	102.151	3	reCj18182	2004	0	AT5G19820.1	emb2734_ARM_repeat_superfamily_protein_
AX-115677358	102.151	3	reCj18182	2552	0	AT5G19820.1	emb2734_ARM_repeat_superfamily_protein_
AX-115711763	102.151	3	reCj18306	2974	0	AT5G04895.1	DEA(D/H)-box_RNA_helicase_family_protein_
AX-115707606	102.151	3	reCj18624	2090	0	AT1G05150.1	Calcium-binding_tetratricopeptide_family_protein_
AX-115709670	102.151	3	reCj18624	2373	0	AT1G05150.1	Calcium-binding_tetratricopeptide_family_protein_
AX-115733851	102.151	3	reCj18624	446	0	AT1G05150.1	Calcium-binding_tetratricopeptide_family_protein_
AX-115734007	102.151	3	reCj18817	264	0	AT4G15415.1	ATB'_GAMMA_Protein_phosphatase_2A_regulatory_B_subunit_family_protein_
AX-115713003	102.151	3	reCj18828	1675	0	AT1G67420.1	Zn-dependent_exopeptidases_superfamily_protein_
AX-115703078	102.151	3	reCj19204	2093	0	AT4G37270.1	HMA1,_ATHMA1_heavy_metal_atpase_1_
AX-115725478	102.151	3	reCj19204	392	0	AT4G37270.1	HMA1,_ATHMA1_heavy_metal_atpase_1_
AX-115675405	102.151	3	reCj21151	1870	0	AT5G25800.1	Polynucleotidyl_transferase,_ribonuclease_H-like_superfamily_protein_
AX-115718722	102.151	3	reCj21478	324	5.8494e-159	AT1G01300.1	Eukaryotic_aspartyl_protease_family_protein_
AX-115733161	102.151	3	reCj21478	542	5.8494e-159	AT1G01300.1	Eukaryotic_aspartyl_protease_family_protein_
AX-115693431	102.151	3	reCj22088	1096	0	AT5G67540.2	Arabinanase/levansucrase/invertase_
AX-115724221	102.151	3	reCj22966	259	3.15041e-25	AT3G58030.4	RING/U-box_superfamily_protein_
AX-115694396	102.151	3	reCj23386	1155	2.14547e-118	AT4G37280.1	MRG_family_protein_
AX-115710809	102.151	3	reCj23386	880	2.14547e-118	AT4G37280.1	MRG_family_protein_
AX-115671597	102.151	3	reCj23622	1103	6.9122e-112	AT2G15240.1	UNC-50_family_protein_
AX-116813103	102.151	3	reCj24331	205	8.58085e-126	AT1G63610.1	unknown_protein;_FUNCTIONS_IN:_molecular_function_unknown;_INVOLVED_IN:_biological_process_unknown;_LOCATED_IN:_chloroplast;_EXPRESSED_IN:_22_plant_structures;_EXPRESSED_DURI
AX-115669255	102.151	3	reCj24605	145	0.510934	AT3G08970.1	ATERDJ3A,_TMS1_DNAJ_heat_shock_N-terminal_domain-containing_protein_
AX-115688587	102.151	3	reCj33315	203	4.39788e-19	AT5G20180.2	Ribosomal_protein_L36_
AX-115679228	103.13	3	MF_BC_CLC_contig_26516	415	1.29	AT2G45290.1	Transketolase_
AX-115683842	103.13	3	reCj30137	398	2.13683e-119	AT4G38690.1	PLC-like_phosphodiesterases_superfamily_protein_
AX-115682617	103.527	3	reCj33216	361	4.07611e-53	AT3G19590.1	BUB3.1_Transducin/WD40_repeat-like_superfamily_protein_
AX-115685135	103.923	3	reCj18002	1889	0	AT5G27970.1	ARM_repeat_superfamily_protein_
AX-116814184	103.923	3	reCj18002	3232	0	AT5G27970.1	ARM_repeat_superfamily_protein_
AX-115665749	104.056	3	Cj.944_1	515	#N/A	#N/A	#N/A
AX-115716631	104.056	3	reCj17890	3287	8.09916e-10	AT2G02770.1	4'-phosphopantetheinyl_transferase_superfamily_
AX-115670403	104.056	3	reCj20127	926	0	AT3G26100.2	Regulator_of_chromosome_condensation_(RCC1)_family_protein_
AX-115689663	104.056	3	reCj33347	279	5.1437e-21	AT1G51965.1	ABO5_ABA_Overly-Sensitive_5_
AX-115688317	104.188	3	reCj18311	3307	0	AT2G31900.1	XIF,_ATXIF,_ATMYO5_myosin-like_protein_XIF_
AX-115723654	104.188	3	reCj19931	590	1.75265e-59	AT1G05410.1	Protein_of_unknown_function_(DUF1423)_
AX-115722443	104.641	3	reCj19135	1017	0	AT5G47750.1	D6PKL2,_PK5_D6_protein_kinase_like_2_
AX-115686955	104.641	3	reCj19135	341	0	AT5G47750.1	D6PKL2,_PK5_D6_protein_kinase_like_2_
AX-115681912	104.641	3	reCj21603	1228	0	AT5G13520.1	peptidase_M1_family_protein_
AX-115667050	105.095	3	reCj15708	668	6.93926e-45	AT2G30320.1	Pseudouridine_synthase_family_protein_
AX-115693373	105.095	3	reCj15708	869	6.93926e-45	AT2G30320.1	Pseudouridine_synthase_family_protein_
AX-115698000	105.095	3	reCj20319	1173	1.92466e-74	AT3G22430.1	CONTAINS_InterPro_DOMAIN/s:_Domain_of_unknown_function_XS_(InterPro:IPR005380);_BEST_Arabidopsis_thaliana_protein_match_is:_XS_domain-containing_protein_/_XS_zinc_finger_doma
AX-115702413	105.095	3	reCj20319	2001	1.92466e-74	AT3G22430.1	CONTAINS_InterPro_DOMAIN/s:_Domain_of_unknown_function_XS_(InterPro:IPR005380);_BEST_Arabidopsis_thaliana_protein_match_is:_XS_domain-containing_protein_/_XS_zinc_finger_doma
AX-115696185	105.095	3	reCj22411	1401	0	AT1G59900.1	AT-E1_ALPHA,_E1_ALPHA_pyruvate_dehydrogenase_complex_E1_alpha_subunit_
AX-115732967	105.095	3	reCj22411	537	0	AT1G59900.1	AT-E1_ALPHA,_E1_ALPHA_pyruvate_dehydrogenase_complex_E1_alpha_subunit_
AX-115677261	105.465	3	MF_BC_CLC_contig_20003	206	0	not availab
AX-115709994	105.548	3	reCj25014	785	1.27998e-97	AT5G45600.1	GAS41,_TAF14B_YEATS_family_protein_
AX-115720827	106.1	3	reCj25424	219	1.77991e-86	AT4G33140.1	Haloacid_dehalogenase-like_hydrolase_(HAD)_superfamily_protein_
AX-115701124	106.923	3	reCj15870	422	1.60225e-110	AT3G28450.1	Leucine-rich_repeat_protein_kinase_family_protein_
AX-115734133	107.377	3	reCj08406	1725	0	AT3G60160.1	ATMRP9,_MRP9,_ABCC9_multidrug_resistance-associated_protein_9_
AX-115712339	107.377	3	reCj11414	2618	0	AT3G15430.2	Regulator_of_chromosome_condensation_(RCC1)_family_protein_
AX-115730989	107.377	3	reCj21148	1913	0	AT3G49220.1	Plant_invertase/pectin_methylesterase_inhibitor_superfamily_
AX-115709031	107.377	3	reCj21148	648	0	AT3G49220.1	Plant_invertase/pectin_methylesterase_inhibitor_superfamily_
AX-115688310	107.377	3	reCj23899	1109	8.73996e-161	AT2G44480.1	BGLU17_beta_glucosidase_17_
AX-115697987	107.377	3	reCj25518	1064	2.6258e-71	AT4G35920.2	MCA1_PLAC8_family_protein_
AX-115685432	107.377	3	reCj25687	605	4.26833e-125	AT4G26570.1	ATCBL3,_CBL3_calcineurin_B-like_3_
AX-115702494	107.377	3	reCj25687	761	4.26833e-125	AT4G26570.1	ATCBL3,_CBL3_calcineurin_B-like_3_
AX-115704735	107.377	3	reCj26527	583	2.61235e-75	AT3G61770.1	Acid_phosphatase/vanadium-dependent_haloperoxidase-related_protein_
AX-115697889	107.377	3	reCj28960	238		not availab
AX-115713172	108.059	3	reCj19690	1799	0	AT5G42080.1	ADL1,_ADL1A,_AG68,_DRP1A,_RSW9,_DL1_dynamin-like_protein_
AX-115712533	108.742	3	reCj19107	181	0	AT5G60710.1	Zinc_finger_(C3HC4-type_RING_finger)_family_protein_
AX-115723529	108.742	3	reCj25089	225	2.31546e-79	AT1G07160.1	Protein_phosphatase_2C_family_protein_
AX-115710520	109.584	3	reCj20668	720	9.89856e-165	AT4G17260.1	Lactate/malate_dehydrogenase_family_protein_
AX-115684023	109.584	3	reCj27775	363	1.08586e-06	AT1G09060.3	Zinc_finger,_RING-type;Transcription_factor_jumonji/aspartyl_beta-hydroxylase_
AX-115731833	109.584	3	reCj27775	805	1.08586e-06	AT1G09060.3	Zinc_finger,_RING-type;Transcription_factor_jumonji/aspartyl_beta-hydroxylase_
AX-115700163	110.016	3	reCj30303	556	6.93268e-07	AT1G67025.1	BEST_Arabidopsis_thaliana_protein_match_is:_Protein_kinase_superfamily_protein_(TAIR:AT1G18390.1);_Has_221_Blast_hits_to_191_proteins_in_10_species:_Archae_-_0;_Bacteria_-_0;
AX-115681918	110.115	3	reCj26344	329	2.93043	ATCG00905.1	RPS12C,_RPS12_ribosomal_protein_S12C_
AX-115726699	110.448	3	reCj23677	1062	1.73157e-08	AT5G28150.1	Plant_protein_of_unknown_function_(DUF868)_
AX-115719192	110.448	3	reCj23677	183	1.73157e-08	AT5G28150.1	Plant_protein_of_unknown_function_(DUF868)_
AX-115704329	110.448	3	reCj23677	632	1.73157e-08	AT5G28150.1	Plant_protein_of_unknown_function_(DUF868)_
AX-115687042	110.448	3	reCj24392	1061	1.45698e-115	AT5G47840.1	AMK2_adenosine_monophosphate_kinase_
AX-115672508	111.316	3	reCj26344	562	2.93043	ATCG00905.1	RPS12C,_RPS12_ribosomal_protein_S12C_
AX-115718042	112.185	3	reCj18756	2766	0	AT5G14720.1	Protein_kinase_superfamily_protein_
AX-115733359	112.185	3	reCj18756	701	0	AT5G14720.1	Protein_kinase_superfamily_protein_
AX-116813298	112.185	3	reCj18756	764	0	AT5G14720.1	Protein_kinase_superfamily_protein_
AX-115686303	112.185	3	reCj18756	1055	0	AT5G14720.1	Protein_kinase_superfamily_protein_
AX-115714678	112.185	3	reCj22335	347	1.22544e-41	AT1G18530.1	EF_hand_calcium-binding_protein_family_
AX-115719382	112.185	3	reCj25416	969	1.32381e-119	AT3G12770.1	MEF22_mitochondrial_editing_factor_22_
AX-115730436	112.185	3	reCj25416	356	1.32381e-119	AT3G12770.1	MEF22_mitochondrial_editing_factor_22_
AX-115705495	112.515	3	reCj24563	1293	1.17419e-175	AT1G18080.1	ATARCA,_RACK1A_AT,_RACK1A_Transducin/WD40_repeat-like_superfamily_protein_
AX-115705222	113.516	3	reCj11954	1345	3.33681e-07	AT4G28990.2	RNA-binding_protein-related_
AX-115714335	113.516	3	reCj11954	1717	3.33681e-07	AT4G28990.2	RNA-binding_protein-related_
AX-115704352	113.516	3	reCj27038	566	4.31217	AT2G02650.1	Ribonuclease_H-like_superfamily_protein_
AX-115696470	113.516	3	reCj30654	260	1.87165	AT1G63440.1	HMA5_heavy_metal_atpase_5_
AX-115702677	113.78	3	reCj20085	1646	7.94417e-11	AT5G41380.1	CCT_motif_family_protein_
AX-115697825	114.31	3	reCj24495	220	4.91893e-78	AT1G33970.5	P-loop_containing_nucleoside_triphosphate_hydrolases_superfamily_protein_
AX-115705755	114.31	3	reCj24495	298	4.91893e-78	AT1G33970.5	P-loop_containing_nucleoside_triphosphate_hydrolases_superfamily_protein_
AX-115686071	115.112	3	reCj16063	414	1.71908e-25	AT1G12400.1	Nucleotide_excision_repair,_TFIIH,_subunit_TTDA_
AX-115712832	115.112	3	reCj18756	269	0	AT5G14720.1	Protein_kinase_superfamily_protein_
AX-115721556	115.112	3	reCj18900	2248	2.68764e-110	AT2G36960.3	TKI1_TSL-kinase_interacting_protein_1_
AX-116814003	115.112	3	reCj18900	151	2.68764e-110	AT2G36960.3	TKI1_TSL-kinase_interacting_protein_1_
AX-115734825	115.112	3	reCj18900	2072	2.68764e-110	AT2G36960.3	TKI1_TSL-kinase_interacting_protein_1_
AX-115731516	115.112	3	reCj18900	2841	2.68764e-110	AT2G36960.3	TKI1_TSL-kinase_interacting_protein_1_
AX-115723559	115.112	3	reCj18900	624	2.68764e-110	AT2G36960.3	TKI1_TSL-kinase_interacting_protein_1_
AX-115701404	115.112	3	reCj22335	1113	1.22544e-41	AT1G18530.1	EF_hand_calcium-binding_protein_family_
AX-115709101	115.112	3	reCj24563	159	1.17419e-175	AT1G18080.1	ATARCA,_RACK1A_AT,_RACK1A_Transducin/WD40_repeat-like_superfamily_protein_
AX-115701633	115.914	3	reCj10375	480	9.83455e-60	AT1G33970.5	P-loop_containing_nucleoside_triphosphate_hydrolases_superfamily_protein_
AX-115686838	115.914	3	reCj12908	217	1.73432e-34	AT5G20190.1	Tetratricopeptide_repeat_(TPR)-like_superfamily_protein_
AX-115729621	115.914	3	reCj19009	303	1.4892e-155	AT5G08630.1	DDT_domain-containing_protein_
AX-115687825	115.914	3	reCj22355	1065	7.20791e-148	AT2G26830.1	emb1187_Protein_kinase_superfamily_protein_
AX-115701491	115.914	3	reCj24481	278	3.06032e-104	AT4G14965.1	AtMAPR4,_MAPR4_membrane-associated_progesterone_binding_protein_4_
AX-115710136	115.914	3	reCj24481	890	3.06032e-104	AT4G14965.1	AtMAPR4,_MAPR4_membrane-associated_progesterone_binding_protein_4_
AX-115672288	116.297	3	reCj24889	329	1.08689e-53	AT2G47300.3	ribonuclease_Ps_
AX-115685177	116.679	3	reCj11955	316	9.24231e-08	AT4G28990.2	RNA-binding_protein-related_
AX-115704333	116.772	3	reCj15274	385	3.2143e-22	AT1G80920.1	J8_Chaperone_DnaJ-domain_superfamily_protein_
AX-115733544	119.038	3	reCj20065	2238	0	AT3G17430.1	Nucleotide-sugar_transporter_family_protein_
AX-115730896	119.42	3	reCj17815	3869	0	AT1G71220.1	EBS1,_UGGT,_PSL2_UDP-glucose:glycoprotein_glucosyltransferases;transferases,_transferring_hexosyl_groups;transferases,_transferring_glycosyl_groups_
AX-115703312	119.803	3	reCj20642	1725	0	AT5G47750.1	D6PKL2,_PK5_D6_protein_kinase_like_2_
AX-115683988	122.059	3	reCj31478	240	1.82708e-16	AT5G42200.1	RING/U-box_superfamily_protein_
AX-115700859	123.401	3	reCj21837	473	9.72097e-57	AT1G72030.1	Acyl-CoA_N-acyltransferases_(NAT)_superfamily_protein_
AX-115703788	123.784	3	reCj21187	515	1.66813e-145	AT1G57770.1	FAD/NAD(P)-binding_oxidoreductase_family_protein_
AX-115688121	125.077	3	reCj23221	1050	2.70517e-132	AT3G07720.1	Galactose_oxidase/kelch_repeat_superfamily_protein_
AX-116812089	125.077	3	reCj23221	1116	2.70517e-132	AT3G07720.1	Galactose_oxidase/kelch_repeat_superfamily_protein_
AX-115678412	125.077	3	reCj30268	142	0.788318	AT4G32285.2	ENTH/ANTH/VHS_superfamily_protein_
AX-115709680	125.136	3	reCj17815	2274	0	AT1G71220.1	EBS1,_UGGT,_PSL2_UDP-glucose:glycoprotein_glucosyltransferases;transferases,_transferring_hexosyl_groups;transferases,_transferring_glycosyl_groups_
AX-115666813	125.136	3	reCj20074	216	8.62234e-31	AT5G50180.1	Protein_kinase_superfamily_protein_
AX-115712815	125.136	3	reCj20074	828	8.62234e-31	AT5G50180.1	Protein_kinase_superfamily_protein_
AX-115694867	125.468	3	reCj23539	1338	1.3255e-125	AT3G56570.1	SET_domain-containing_protein_
AX-115701806	126.454	3	reCj20553	1353	0	AT1G09840.6	ATSK41,_SK41_shaggy-like_protein_kinase_41_
AX-115702655	126.704	3	reCj14384	211	2.07367e-142	AT2G44520.1	COX10_cytochrome_c_oxidase_10_
AX-115685565	126.704	3	reCj15290	609	1.25555e-114	AT4G15093.1	catalytic_LigB_subunit_of_aromatic_ring-opening_dioxygenase_family_
AX-115683858	126.704	3	reCj21149	1923	6.2889e-94	AT3G25700.1	Eukaryotic_aspartyl_protease_family_protein_
AX-115690502	126.704	3	reCj22535	1088	3.09992e-82	AT4G20310.2	Peptidase_M50_family_protein_
AX-115700778	126.704	3	reCj22535	1156	3.09992e-82	AT4G20310.2	Peptidase_M50_family_protein_
AX-115719831	126.704	3	reCj22535	424	3.09992e-82	AT4G20310.2	Peptidase_M50_family_protein_
AX-115711187	126.704	3	reCj22535	954	3.09992e-82	AT4G20310.2	Peptidase_M50_family_protein_
AX-115695535	126.704	3	reCj27904	684	1.96679e-111	AT4G15093.1	catalytic_LigB_subunit_of_aromatic_ring-opening_dioxygenase_family_
AX-115695300	126.704	3	reCj29291	282	8.01241e-13	AT3G44050.1	P-loop_containing_nucleoside_triphosphate_hydrolases_superfamily_protein_
AX-115716142	127.24	3	reCj20553	561	0	AT1G09840.6	ATSK41,_SK41_shaggy-like_protein_kinase_41_
AX-116812649	128.324	3	reCj18847	565	1.52369e-28	AT3G12640.1	RNA_binding_(RRM/RBD/RNP_motifs)_family_protein_
AX-116813575	128.324	3	reCj18847	983	1.52369e-28	AT3G12640.1	RNA_binding_(RRM/RBD/RNP_motifs)_family_protein_
AX-115683379	128.324	3	reCj31328	147	3.72696e-63	AT1G53540.1	HSP20-like_chaperones_superfamily_protein_
AX-115697193	128.591	3	reCj18961	1103	4.58587	AT2G13430.1	unknown_protein;_Has_1_Blast_hits_to_1_proteins_in_1_species:_Archae_-_0;_Bacteria_-_0;_Metazoa_-_0;_Fungi_-_0;_Plants_-_1;_Viruses_-_0;_Other_Eukaryotes_-_0_(source:_NCBI_BL
AX-115709473	128.591	3	reCj19381	2317	0	AT4G24280.1	cpHsc70-1_chloroplast_heat_shock_protein_70-1_
AX-115726473	128.591	3	reCj19381	2213	0	AT4G24280.1	cpHsc70-1_chloroplast_heat_shock_protein_70-1_
AX-115707773	128.591	3	reCj19983	1485	0	AT4G16760.1	ACX1,_ATACX1_acyl-CoA_oxidase_1_
AX-115664870	128.591	3	reCj28678	840		not availab
AX-115700276	130.919	3	reCj22789	977	2.26779e-14	AT5G04820.1	ATOFP13,_OFP13_ovate_family_protein_13_
AX-115719058	131.408	3	reCj12482	1133	2.27127e-67	AT1G57680.2	FUNCTIONS_IN:_molecular_function_unknown;_INVOLVED_IN:_biological_process_unknown;_LOCATED_IN:_endomembrane_system;_EXPRESSED_IN:_24_plant_structures;_EXPRESSED_DURING:_15_gr
AX-115677761	133.322	3	reCj27164	166	7.34264e-44	AT1G68810.1	basic_helix-loop-helix_(bHLH)_DNA-binding_superfamily_protein_
AX-115691028	133.505	3	reCj11033	2721	0	AT5G53480.1	ARM_repeat_superfamily_protein_
AX-115674765	134.33	3	Cj.13722_1	486	#N/A	#N/A	#N/A
AX-115677288	135.576	3	reCj30352	354	1.3124e-07	AT5G20110.1	Dynein_light_chain_type_1_family_protein_
AX-115675481	136.643	3	MF_BC_CLC_contig_14337	2178	0	AT3G23780.2	NRPD2A_nuclear_RNA_polymerase_D2A_
AX-116812119	138.821	3	reCj17882	4530	0	AT5G24740.1	Protein_of_unknown_function_(DUF1162)_
AX-115730549	138.821	3	reCj17882	635	0	AT5G24740.1	Protein_of_unknown_function_(DUF1162)_
AX-115693066	138.821	3	reCj33469	425	5.17692e-32	AT5G06370.1	NC_domain-containing_protein-related_
AX-115723334	139.888	3	reCj11768	2724	0	AT1G09970.1	LRR_XI-23,_RLK7_Leucine-rich_receptor-like_protein_kinase_family_protein_
AX-115677015	139.888	3	reCj11768	1891	0	AT1G09970.1	LRR_XI-23,_RLK7_Leucine-rich_receptor-like_protein_kinase_family_protein_
AX-115718652	140.419	3	reCj18641	768	0	AT5G49660.1	Leucine-rich_repeat_transmembrane_protein_kinase_family_protein_
AX-115734778	142.597	3	reCj10186	3095	0	AT5G65700.2	BAM1_Leucine-rich_receptor-like_protein_kinase_family_protein_
AX-115726886	142.597	3	reCj10186	3231	0	AT5G65700.2	BAM1_Leucine-rich_receptor-like_protein_kinase_family_protein_
AX-115733109	142.597	3	reCj10186	801	0	AT5G65700.2	BAM1_Leucine-rich_receptor-like_protein_kinase_family_protein_
AX-116812041	142.597	3	reCj18330	386	0	AT1G10290.1	ADL6,_DRP2A_dynamin-like_protein_6_
AX-115720231	143.691	3	reCj19371	356	4.90858e-93	AT1G78420.2	RING/U-box_superfamily_protein_
AX-115701112	144.785	3	reCj12836	965	3.7559e-87	AT3G45600.1	TET3_tetraspanin3_
AX-115695729	144.785	3	reCj12836	1596	3.7559e-87	AT3G45600.1	TET3_tetraspanin3_
AX-115690453	145.879	3	reCj20009	1071	5.75676e-114	AT1G22882.1	Galactose-binding_protein_
AX-115690595	145.879	3	reCj28974	153		not availab
AX-116813693	146.581	3	reCj21715	705	5.1908e-67	AT5G48340.2	unknown_protein;_FUNCTIONS_IN:_molecular_function_unknown;_INVOLVED_IN:_biological_process_unknown;_LOCATED_IN:_cellular_component_unknown;_EXPRESSED_IN:_24_plant_structures;
AX-115696071	147.282	3	reCj21715	1532	5.1908e-67	AT5G48340.2	unknown_protein;_FUNCTIONS_IN:_molecular_function_unknown;_INVOLVED_IN:_biological_process_unknown;_LOCATED_IN:_cellular_component_unknown;_EXPRESSED_IN:_24_plant_structures;
AX-115716926	149.41	3	reCj18808	2331	8.63496e-139	AT5G23490.1	unknown_protein;_BEST_Arabidopsis_thaliana_protein_match_is:_unknown_protein_(TAIR:AT5G08440.1);_Has_202_Blast_hits_to_197_proteins_in_48_species:_Archae_-_0;_Bacteria_-_13;_
AX-115701029	149.41	3	reCj21692	622	0	AT5G55700.1	BMY6,_BAM4_beta-amylase_4_
AX-115677348	149.41	3	reCj22536	1611	0	AT4G13710.1	Pectin_lyase-like_superfamily_protein_
AX-115698123	149.41	3	reCj22698	968	0	AT1G67750.1	Pectate_lyase_family_protein_
AX-115718903	149.41	3	reCj25622	1181	2.92607e-153	AT2G40010.1	Ribosomal_protein_L10_family_protein_
AX-115687625	149.41	3	reCj25622	327	2.92607e-153	AT2G40010.1	Ribosomal_protein_L10_family_protein_
AX-115707308	149.41	3	reCj27461	699	8.16186e-67	AT2G47910.1	CRR6_chlororespiratory_reduction_6_
AX-115674994	149.674	3	MF_BC_CLC_contig_28914	184	1.69e-29	AT1G03687.2	DTW_domain-containing_protein_
AX-115682496	149.674	3	reCj01975	1309	3.49461e-103	AT2G20190.1	ATCLASP,_CLASP_CLIP-associated_protein_
AX-115713484	149.674	3	reCj18752	142	4.81453e-125	AT1G62400.1	HT1_Protein_kinase_superfamily_protein_
AX-115675332	149.674	3	reCj27690	285	2.06982	AT5G10880.1	tRNA_synthetase-related_/_tRNA_ligase-related_
AX-115672246	151.282	3	MF_BC_CLC_contig_10859	480	0	AT5G35910.1	Polynucleotidyl_transferase,_ribonuclease_H_fold_protein_with_HRDC_domain_
AX-115672733	151.282	3	MF_BC_CLC_contig_25288	839	0.000355	AT5G35910.1	Polynucleotidyl_transferase,_ribonuclease_H_fold_protein_with_HRDC_domain_
AX-115721856	151.282	3	reCj09663	1089	7.86378e-114	AT3G01280.1	VDAC1,_ATVDAC1_voltage_dependent_anion_channel_1_
AX-115709856	151.282	3	reCj12602	1637	8.48228e-31	AT2G19260.1	RING/FYVE/PHD_zinc_finger_superfamily_protein_
AX-115731999	151.282	3	reCj12602	3155	8.48228e-31	AT2G19260.1	RING/FYVE/PHD_zinc_finger_superfamily_protein_
AX-116812461	151.282	3	reCj12602	2969	8.48228e-31	AT2G19260.1	RING/FYVE/PHD_zinc_finger_superfamily_protein_
AX-115708970	151.282	3	reCj23920	348	9.2381	AT5G37000.1	Exostosin_family_protein_
AX-115701796	151.282	3	reCj25190	133	1.08906e-114	AT5G27560.1	Domain_of_unknown_function_(DUF1995)_
AX-115725397	151.282	3	reCj25678	1041	2.65557e-109	AT4G01870.1	tolB_protein-related_
AX-115713810	151.282	3	reCj26568	424	1.68501e-89	AT3G19050.1	POK2_phragmoplast_orienting_kinesin_2_
AX-115672156	154.013	3	MF_BC_CLC_contig_39332	1659	1.77e-130	AT4G33590.1	unknown_protein;_BEST_Arabidopsis_thaliana_protein_match_is:_unknown_protein_(TAIR:AT4G33600.1);_Has_126_Blast_hits_to_126_proteins_in_35_species:_Archae_-_0;_Bacteria_-_12;_
AX-115719591	154.013	3	reCj17948	3803	3.66686e-17	AT3G28880.1	Ankyrin_repeat_family_protein_
AX-115709015	154.526	3	reCj19855	254	0	AT3G21060.1	Transducin/WD40_repeat-like_superfamily_protein_
AX-115705106	154.526	3	reCj32545	376	3.22045e-79	AT5G01470.1	S-adenosyl-L-methionine-dependent_methyltransferases_superfamily_protein_
AX-115674210	154.542	3	reCj24308	257	2.96759e-102	AT2G01940.1	SGR5,_ATIDD15_C2H2-like_zinc_finger_protein_
AX-115701605	155.706	3	reCj21371	273	5.61381e-120	AT5G13760.1	Plasma-membrane_choline_transporter_family_protein_
AX-115687054	156.47	3	reCj23834	988	2.94983e-130	AT1G01120.1	KCS1_3-ketoacyl-CoA_synthase_1_
AX-115669288	158.014	3	MF_BC_CLC_contig_36292	143	1.16e-24	AT4G28310.1	unknown_protein;_BEST_Arabidopsis_thaliana_protein_match_is:_unknown_protein_(TAIR:AT1G52270.1);_Has_30201_Blast_hits_to_17322_proteins_in_780_species:_Archae_-_12;_Bacteria_
AX-115668281	158.394	3	reCj27990	357	4.22931e-25	AT4G28310.1	unknown_protein;_BEST_Arabidopsis_thaliana_protein_match_is:_unknown_protein_(TAIR:AT1G52270.1);_Has_30201_Blast_hits_to_17322_proteins_in_780_species:_Archae_-_12;_Bacteria_
AX-115671556	159.158	3	MF_BC_CLC_contig_33615	232	3.14e-06	AT1G80440.1	Galactose_oxidase/kelch_repeat_superfamily_protein_
AX-115675687	159.158	3	reCj19173	1465	0	AT3G16840.1	P-loop_containing_nucleoside_triphosphate_hydrolases_superfamily_protein_
AX-115701706	159.158	3	reCj20806	1416	7.48244e-167	AT2G35920.1	RNA_helicase_family_protein_
AX-115731969	159.158	3	reCj20806	973	7.48244e-167	AT2G35920.1	RNA_helicase_family_protein_
AX-115673981	159.158	3	reCj26457	509	1.47274e-19	AT1G80440.1	Galactose_oxidase/kelch_repeat_superfamily_protein_
AX-115680045	159.158	3	reCj26457	277	1.47274e-19	AT1G80440.1	Galactose_oxidase/kelch_repeat_superfamily_protein_
AX-115685245	159.158	3	reCj28470	707	1.3943e-69	AT1G10500.1	ATCPISCA,_CPISCA_chloroplast-localized_ISCA-like_protein_
AX-115668128	160.31	3	reCj26849	1054	5.64105e-31	AT4G19650.1	Mitochondrial_transcription_termination_factor_family_protein_
AX-115676824	161.258	3	reCj24770	269	4.02049e-107	AT4G36750.1	Quinone_reductase_family_protein_
AX-115704687	162.308	3	reCj27847	840	3.53725e-40	AT2G30410.2	KIS_tubulin_folding_cofactor_A_(KIESEL)_
AX-115678212	163.137	3	MF_BC_CLC_contig_20852	829	6.26e-30	AT1G20780.1	PUB44,_ATPUB44,_SAUL1_senescence-associated_E3_ubiquitin_ligase_1_
AX-115705418	163.137	3	reCj19577	420	1.42615e-134	AT3G25500.1	AFH1,_FH1,_AHF1,_ATFH1_formin_homology_1_
AX-115682299	163.137	3	reCj32285	193	1.00133e-75	AT4G13180.1	NAD(P)-binding_Rossmann-fold_superfamily_protein_
AX-115720909	163.137	3	reCj32285	251	1.00133e-75	AT4G13180.1	NAD(P)-binding_Rossmann-fold_superfamily_protein_
AX-115689539	163.402	3	reCj19080	1009	1.77796e-163	AT2G20020.1	CAF1,_ATCAF1_RNA-binding_CRS1_/_YhbY_(CRM)_domain-containing_protein_
AX-115678870	165.792	3	MF_BC_CLC_contig_44711	158	5.14	AT4G21630.1	Subtilase_family_protein_
AX-115667474	165.792	3	reCj18714	1467	1.0059e-111	AT4G27060.1	TOR1,_SPR2,_CN_ARM_repeat_superfamily_protein_
AX-115719037	165.792	3	reCj25139	858	2.29404e-39	AT4G31540.1	ATEXO70G1,_EXO70G1_exocyst_subunit_exo70_family_protein_G1_
AX-115693835	169.407	3	reCj24896	1006	4.07062e-38	AT1G69430.1	unknown_protein;_BEST_Arabidopsis_thaliana_protein_match_is:_unknown_protein_(TAIR:AT1G26650.1);_Has_216_Blast_hits_to_215_proteins_in_17_species:_Archae_-_0;_Bacteria_-_0;_M
AX-115693771	169.805	3	reCj11552	195	5.10089	AT1G57650.2	ATP_binding_
AX-115702489	169.805	3	reCj11552	2119	5.10089	AT1G57650.2	ATP_binding_
AX-115711329	169.805	3	reCj11552	568	5.10089	AT1G57650.2	ATP_binding_
AX-115714920	169.805	3	reCj11552	949	5.10089	AT1G57650.2	ATP_binding_
AX-115698155	169.805	3	reCj11553	1002	5.50522e-30	AT5G60200.1	TMO6_TARGET_OF_MONOPTEROS_6_
AX-115673896	169.805	3	reCj11553	2059	5.50522e-30	AT5G60200.1	TMO6_TARGET_OF_MONOPTEROS_6_
AX-116812245	170.608	3	reCj19098	2581	0.000591052	AT2G03810.4	18S_pre-ribosomal_assembly_protein_gar2-related_
AX-115715076	170.608	3	reCj19098	2266	0.000591052	AT2G03810.4	18S_pre-ribosomal_assembly_protein_gar2-related_
AX-115711531	171.404	3	reCj24091	589		not availab
AX-115674223	172.206	3	reCj09608	331	1.00452e-57	AT1G33490.1	unknown_protein;_CONTAINS_InterPro_DOMAIN/s:_Protein_of_unknown_function_DUF2062_(InterPro:IPR018639);_BEST_Arabidopsis_thaliana_protein_match_is:_unknown_protein_(TAIR:AT4G1
AX-115729698	172.206	3	reCj17930	2591	0	AT1G76810.1	eukaryotic_translation_initiation_factor_2_(eIF-2)_family_protein_
AX-115678873	172.206	3	reCj20985	190	0	AT5G18070.1	DRT101_phosphoglucosamine_mutase-related_
AX-115672749	172.206	3	reCj20985	833	0	AT5G18070.1	DRT101_phosphoglucosamine_mutase-related_
AX-115707223	172.471	3	reCj32776	462	7.8244e-61	AT5G38030.1	MATE_efflux_family_protein_
AX-115669592	172.735	3	MF_BC_CLC_contig_22408	401	1.22e-44	AT1G69430.1	unknown_protein;_BEST_Arabidopsis_thaliana_protein_match_is:_unknown_protein_(TAIR:AT1G26650.1);_Has_216_Blast_hits_to_215_proteins_in_17_species:_Archae_-_0;_Bacteria_-_0;_M
AX-115679594	172.735	3	MF_BC_CLC_contig_38689	155	8.28e-23	AT4G04460.1	Saposin-like_aspartyl_protease_family_protein_
AX-115718609	172.735	3	reCj14926	1136	2.32411e-128	AT4G12130.1	Glycine_cleavage_T-protein_family_
AX-115701391	172.735	3	reCj24896	1122	4.07062e-38	AT1G69430.1	unknown_protein;_BEST_Arabidopsis_thaliana_protein_match_is:_unknown_protein_(TAIR:AT1G26650.1);_Has_216_Blast_hits_to_215_proteins_in_17_species:_Archae_-_0;_Bacteria_-_0;_M
AX-115701054	172.735	3	reCj24992	183	3.44328e-45	AT1G69430.1	unknown_protein;_BEST_Arabidopsis_thaliana_protein_match_is:_unknown_protein_(TAIR:AT1G26650.1);_Has_216_Blast_hits_to_215_proteins_in_17_species:_Archae_-_0;_Bacteria_-_0;_M
AX-115675135	172.735	3	reCj28571	695	5.71318e-86	AT4G16260.1	Glycosyl_hydrolase_superfamily_protein_
AX-115693873	172.735	3	reCj32587	431	9.60196e-43	AT1G12790.1	CONTAINS_InterPro_DOMAIN/s:_RuvA_domain_2-like_(InterPro:IPR010994);_Has_29_Blast_hits_to_29_proteins_in_9_species:_Archae_-_0;_Bacteria_-_2;_Metazoa_-_0;_Fungi_-_0;_Plants_-
AX-115704465	172.735	3	reCj32587	503	9.60196e-43	AT1G12790.1	CONTAINS_InterPro_DOMAIN/s:_RuvA_domain_2-like_(InterPro:IPR010994);_Has_29_Blast_hits_to_29_proteins_in_9_species:_Archae_-_0;_Bacteria_-_2;_Metazoa_-_0;_Fungi_-_0;_Plants_-
AX-115699828	173.267	3	reCj21761	427	0	AT1G11910.1	APA1,_ATAPA1_aspartic_proteinase_A1_
AX-115715297	173.799	3	reCj24896	485	4.07062e-38	AT1G69430.1	unknown_protein;_BEST_Arabidopsis_thaliana_protein_match_is:_unknown_protein_(TAIR:AT1G26650.1);_Has_216_Blast_hits_to_215_proteins_in_17_species:_Archae_-_0;_Bacteria_-_0;_M
AX-115696704	174.249	3	reCj28571	220	5.71318e-86	AT4G16260.1	Glycosyl_hydrolase_superfamily_protein_
AX-115701313	174.249	3	reCj28571	335	5.71318e-86	AT4G16260.1	Glycosyl_hydrolase_superfamily_protein_
AX-115706999	175.092	3	reCj29948	726		not availab
AX-115695783	175.127	3	reCj10656	435	2.35689e-54	AT1G35340.1	ATP-dependent_protease_La_(LON)_domain_protein_
AX-115716490	176.221	3	reCj18097	3928	0	AT4G00990.1	Transcription_factor_jumonji_(jmjC)_domain-containing_protein_
AX-115684463	176.702	3	reCj10768	1551	0	AT4G38600.1	KAK,_UPL3_HEAT_repeat_;HECT-domain_(ubiquitin-transferase)_
AX-115731888	176.702	3	reCj10768	266	0	AT4G38600.1	KAK,_UPL3_HEAT_repeat_;HECT-domain_(ubiquitin-transferase)_
AX-115723663	176.702	3	reCj10768	2744	0	AT4G38600.1	KAK,_UPL3_HEAT_repeat_;HECT-domain_(ubiquitin-transferase)_
AX-115725724	176.702	3	reCj18001	1278	2.8337e-112	AT3G45630.1	RNA_binding_(RRM/RBD/RNP_motifs)_family_protein_
AX-115724824	176.702	3	reCj22160	1004	2.31465e-43	AT1G27170.1	transmembrane_receptors;ATP_binding_
AX-115701103	176.702	3	reCj23375	224	0	AT2G23390.1	CONTAINS_InterPro_DOMAIN/s:_Protein_of_unknown_function_DUF482_(InterPro:IPR007434),_Acyl-CoA_N-acyltransferase_(InterPro:IPR016181);_Has_2165_Blast_hits_to_2163_proteins_in_
AX-115700611	176.702	3	reCj24820	755	5.77556e-19	AT5G60150.1	unknown_protein;_Has_1807_Blast_hits_to_1807_proteins_in_277_species:_Archae_-_0;_Bacteria_-_0;_Metazoa_-_736;_Fungi_-_347;_Plants_-_385;_Viruses_-_0;_Other_Eukaryotes_-_339_
AX-115719499	176.702	3	reCj25029	792	3.11112e-155	AT5G43940.1	HOT5,_ADH2,_GSNOR,_ATGSNOR1,_PAR2_GroES-like_zinc-binding_dehydrogenase_family_protein_
AX-115703996	176.75	3	reCj18045	2036	0	AT3G12810.1	PIE1,_SRCAP,_chr13_SNF2_domain-containing_protein_/_helicase_domain-containing_protein_
AX-116813068	176.75	3	reCj18045	3949	0	AT3G12810.1	PIE1,_SRCAP,_chr13_SNF2_domain-containing_protein_/_helicase_domain-containing_protein_
AX-116813255	176.75	3	reCj18045	686	0	AT3G12810.1	PIE1,_SRCAP,_chr13_SNF2_domain-containing_protein_/_helicase_domain-containing_protein_
AX-115713977	176.75	3	reCj18097	3587	0	AT4G00990.1	Transcription_factor_jumonji_(jmjC)_domain-containing_protein_
AX-115699629	176.75	3	reCj20444	410	0	AT4G22340.1	CDS2_cytidinediphosphate_diacylglycerol_synthase_2_
AX-115730257	176.75	3	reCj20833	569	4.76742e-05	AT5G61190.1	putative_endonuclease_or_glycosyl_hydrolase_with_C2H2-type_zinc_finger_domain_
AX-115688514	176.75	3	reCj21912	374	3.16197e-145	AT3G45620.1	Transducin/WD40_repeat-like_superfamily_protein_
AX-115692691	176.75	3	reCj24725	372	9.82143e-24	AT2G45120.1	C2H2-like_zinc_finger_protein_
AX-115707195	176.75	3	reCj24725	604	9.82143e-24	AT2G45120.1	C2H2-like_zinc_finger_protein_
AX-115684337	176.75	3	reCj27418	217	2.86287e-73	AT4G10925.3	Nuclear_transport_factor_2_(NTF2)_family_protein_
AX-115735395	177.279	3	reCj18045	581	0	AT3G12810.1	PIE1,_SRCAP,_chr13_SNF2_domain-containing_protein_/_helicase_domain-containing_protein_
AX-115684888	177.766	3	reCj23164	452	3.70142e-112	AT5G39360.1	EDL2_EID1-like_2_
AX-115715181	178.295	3	reCj27912	690	1.76536e-45	AT5G47470.1	Nodulin_MtN21_/EamA-like_transporter_family_protein_
AX-115670540	178.343	3	MF_BC_CLC_contig_38087	285	1.18e-69	AT1G34110.1	Leucine-rich_receptor-like_protein_kinase_family_protein_
AX-115675126	178.343	3	MF_BC_CLC_contig_38087	319	1.18e-69	AT1G34110.1	Leucine-rich_receptor-like_protein_kinase_family_protein_
AX-115672942	178.343	3	reCj13237	1355	1.03366e-108	AT5G62420.1	NAD(P)-linked_oxidoreductase_superfamily_protein_
AX-115695636	178.343	3	reCj19753	1066	1.06578e-110	AT1G80870.1	Protein_kinase_superfamily_protein_
AX-115708637	178.343	3	reCj19753	1147	1.06578e-110	AT1G80870.1	Protein_kinase_superfamily_protein_
AX-115715170	178.343	3	reCj19753	1944	1.06578e-110	AT1G80870.1	Protein_kinase_superfamily_protein_
AX-116813876	178.343	3	reCj19753	699	1.06578e-110	AT1G80870.1	Protein_kinase_superfamily_protein_
AX-115668481	178.343	3	reCj23735	173	1.53352e-115	AT5G62420.1	NAD(P)-linked_oxidoreductase_superfamily_protein_
AX-115688588	178.343	3	reCj26040	192	6.64673e-108	AT5G62420.1	NAD(P)-linked_oxidoreductase_superfamily_protein_
AX-115708196	178.343	3	reCj26040	287	6.64673e-108	AT5G62420.1	NAD(P)-linked_oxidoreductase_superfamily_protein_
AX-115727687	178.343	3	reCj26857	1038	8.66789e-135	AT1G34110.1	Leucine-rich_receptor-like_protein_kinase_family_protein_
AX-115673169	178.343	3	reCj29168	732	4.59128e-68	AT1G34110.1	Leucine-rich_receptor-like_protein_kinase_family_protein_
AX-115669281	178.824	3	MF_BC_CLC_contig_7523	811	1.06e-101	AT1G21460.1	SWEET1,_AtSWEET1_Nodulin_MtN3_family_protein_
AX-115708927	178.824	3	reCj00001	511	1.45167e-120	AT5G23570.1	SGS3,_ATSGS3_XS_domain-containing_protein_/_XS_zinc_finger_domain-containing_protein-related_
AX-116813468	178.824	3	reCj08346	2706	0	AT1G15520.1	PDR12,_ATPDR12,_ABCG40,_ATABCG40_pleiotropic_drug_resistance_12_
AX-115735530	178.824	3	reCj09808	2810		not availab
AX-115677407	178.824	3	reCj09808	3014		not availab
AX-115666360	178.824	3	reCj09808	3035		not availab
AX-115708435	178.824	3	reCj13060	1985	3.43015e-89	AT3G46510.1	PUB13,_ATPUB13_plant_U-box_13_
AX-115683039	178.824	3	reCj13061	1028	9.00089e-11	AT3G07360.1	PUB9,_ATPUB9_plant_U-box_9_
AX-115696561	178.824	3	reCj18599	1449	0	AT1G79620.1	Leucine-rich_repeat_protein_kinase_family_protein_
AX-115714843	178.824	3	reCj18599	1946	0	AT1G79620.1	Leucine-rich_repeat_protein_kinase_family_protein_
AX-115703832	178.824	3	reCj18913	1929	4.49328e-10	AT5G15430.1	Plant_calmodulin-binding_protein-related_
AX-115691368	178.824	3	reCj22208	135	0	AT5G49720.1	ATGH9A1,_TSD1,_DEC,_KOR,_RSW2,_IRX2,_KOR1,_GH9A1_glycosyl_hydrolase_9A1_
AX-115676003	178.824	3	reCj22304	146	0	AT5G23540.1	Mov34/MPN/PAD-1_family_protein_
AX-115671799	178.824	3	reCj23058	156	3.7038e-99	AT2G40650.1	PRP38_family_protein_
AX-115695362	178.824	3	reCj24178	1062	8.11405e-164	AT1G60620.1	ATRPAC43,_RPAC43_RNA_polymerase_I_subunit_43_
AX-115706462	178.824	3	reCj24178	1180	8.11405e-164	AT1G60620.1	ATRPAC43,_RPAC43_RNA_polymerase_I_subunit_43_
AX-115677438	178.824	3	reCj25747	226	1.00797e-133	AT5G38520.1	alpha/beta-Hydrolases_superfamily_protein_
AX-115693062	178.824	3	reCj25881	1104	5.88982e-50	AT3G19920.1	unknown_protein;_BEST_Arabidopsis_thaliana_protein_match_is:_unknown_protein_(TAIR:AT5G64230.1);_Has_217_Blast_hits_to_217_proteins_in_16_species:_Archae_-_0;_Bacteria_-_2;_M
AX-115674728	178.824	3	reCj26740	528	3.27345e-86	AT2G02450.1	ANAC034,_ANAC035,_LOV1,_NAC035_NAC_domain_containing_protein_35_
AX-115696161	178.824	3	reCj28499	358	6.45286e-24	AT1G21460.1	SWEET1,_AtSWEET1_Nodulin_MtN3_family_protein_
AX-115669372	178.824	3	reCj29615	473	1.20643e-09	AT5G51510.1	unknown_protein;_CONTAINS_InterPro_DOMAIN/s:_Protein_of_unknown_function_DUF1352_(InterPro:IPR009787);_Has_30201_Blast_hits_to_17322_proteins_in_780_species:_Archae_-_12;_Bac
AX-115692570	178.824	3	reCj29615	533	1.20643e-09	AT5G51510.1	unknown_protein;_CONTAINS_InterPro_DOMAIN/s:_Protein_of_unknown_function_DUF1352_(InterPro:IPR009787);_Has_30201_Blast_hits_to_17322_proteins_in_780_species:_Archae_-_12;_Bac
AX-115670563	178.872	3	reCj17870	137	0	AT1G15520.1	PDR12,_ATPDR12,_ABCG40,_ATABCG40_pleiotropic_drug_resistance_12_
AX-115715674	178.872	3	reCj17870	3651	0	AT1G15520.1	PDR12,_ATPDR12,_ABCG40,_ATABCG40_pleiotropic_drug_resistance_12_
AX-115733578	178.872	3	reCj22436	945	1.09302e-35	AT2G14835.2	RING/U-box_superfamily_protein_
AX-115680687	179.401	3	reCj19066	2480	4.28113e-107	AT3G29290.1	emb2076_Pentatricopeptide_repeat_(PPR)_superfamily_protein_
AX-115722229	179.401	3	reCj21496	1235	5.35604e-08	AT1G26610.1	C2H2-like_zinc_finger_protein_
AX-115706955	179.401	3	reCj24453	425	3.97158e-130	AT3G04770.2	RPSAb_40s_ribosomal_protein_SA_B_
AX-115710780	179.401	3	reCj26139	968	3.86265e-149	AT2G27020.1	PAG1_20S_proteasome_alpha_subunit_G1_
AX-115727054	179.401	3	reCj27701	224	4.1468e-61	AT3G29280.1	unknown_protein;_Has_24_Blast_hits_to_24_proteins_in_9_species:_Archae_-_0;_Bacteria_-_0;_Metazoa_-_0;_Fungi_-_0;_Plants_-_24;_Viruses_-_0;_Other_Eukaryotes_-_0_(source:_NCBI
AX-115678848	179.401	3	reCj28913	514	1.17171	AT4G17900.2	PLATZ_transcription_factor_family_protein_
AX-115711339	180.465	3	reCj21740	677	3.38258e-05	AT5G67030.2	ABA1,_LOS6,_NPQ2,_ATABA1,_ZEP,_IBS3,_ATZEP_zeaxanthin_epoxidase_(ZEP)_(ABA1)_
AX-115724114	180.994	3	reCj19614	450	0	AT1G13900.1	Purple_acid_phosphatases_superfamily_protein_
AX-115726369	180.994	3	reCj22057	1487	0	AT1G01090.1	PDH-E1_ALPHA_pyruvate_dehydrogenase_E1_alpha_
AX-115696224	180.994	3	reCj23089	1024	0	AT5G61450.1	P-loop_containing_nucleoside_triphosphate_hydrolases_superfamily_protein_
AX-115703467	180.994	3	reCj27155	598	1.48967e-101	AT1G03070.2	Bax_inhibitor-1_family_protein_
AX-115688180	180.994	3	reCj33822	339	1.30338	AT4G02650.1	ENTH/ANTH/VHS_superfamily_protein_
AX-115712010	182.058	3	reCj20740	1600	0	AT1G48900.1	Signal_recognition_particle,_SRP54_subunit_protein_
AX-115726106	0	4	reCj20156	2078	0	AT4G02060.2	PRL_Minichromosome_maintenance_(MCM2/3/5)_family_protein_
AX-115698370	0	4	reCj21198	1081	5.56736e-122	AT5G11300.1	CYC3B,_CYC2BAT,_CYCA2;2_mitotic-like_cyclin_3B_from_Arabidopsis_
AX-115713874	0	4	reCj21286	489	1.777e-92	AT4G01050.1	TROL_thylakoid_rhodanese-like_
AX-115731312	0	4	reCj24456	595	5.05572e-113	AT3G11400.1	EIF3G1,_ATEIF3G1_eukaryotic_translation_initiation_factor_3G1_
AX-115685305	0.529	4	reCj12428	2449	1.15849e-77	AT2G45000.1	EMB2766_structural_constituent_of_nuclear_pore_
AX-115700877	0.529	4	reCj23277	1285	5.70022e-74	AT4G30780.1	unknown_protein;_BEST_Arabidopsis_thaliana_protein_match_is:_unknown_protein_(TAIR:AT2G24100.1);_Has_109_Blast_hits_to_109_proteins_in_18_species:_Archae_-_0;_Bacteria_-_0;_M
AX-115711409	0.529	4	reCj23277	1347	5.70022e-74	AT4G30780.1	unknown_protein;_BEST_Arabidopsis_thaliana_protein_match_is:_unknown_protein_(TAIR:AT2G24100.1);_Has_109_Blast_hits_to_109_proteins_in_18_species:_Archae_-_0;_Bacteria_-_0;_M
AX-115703623	0.529	4	reCj31485	267	3.77648e-08	AT3G56070.2	ROC2_rotamase_cyclophilin_2_
AX-115708486	0.661	4	reCj17841	1294	0	AT4G02070.1	MSH6,_MSH6-1,_ATMSH6_MUTS_homolog_6_
AX-115702651	0.661	4	reCj19821	2100	6.94007e-82	AT4G21350.1	B80,_PUB8_plant_U-box_8_
AX-115717340	0.661	4	reCj19821	905	6.94007e-82	AT4G21350.1	B80,_PUB8_plant_U-box_8_
AX-115720809	0.661	4	reCj23277	252	5.70022e-74	AT4G30780.1	unknown_protein;_BEST_Arabidopsis_thaliana_protein_match_is:_unknown_protein_(TAIR:AT2G24100.1);_Has_109_Blast_hits_to_109_proteins_in_18_species:_Archae_-_0;_Bacteria_-_0;_M
AX-115696766	0.794	4	reCj17841	1120	0	AT4G02070.1	MSH6,_MSH6-1,_ATMSH6_MUTS_homolog_6_
AX-115710424	1.124	4	reCj10670	8683	0	ATCG00490.1	RBCL_ribulose-bisphosphate_carboxylases_
AX-115681995	1.455	4	reCj20322	1381	0	AT1G74960.3	FAB1_fatty_acid_biosynthesis_1_
AX-115720969	1.455	4	reCj21743	1013	3.23234e-40	AT4G29100.1	basic_helix-loop-helix_(bHLH)_DNA-binding_superfamily_protein_
AX-115716433	1.455	4	reCj21743	461	3.23234e-40	AT4G29100.1	basic_helix-loop-helix_(bHLH)_DNA-binding_superfamily_protein_
AX-115725456	1.455	4	reCj21743	899	3.23234e-40	AT4G29100.1	basic_helix-loop-helix_(bHLH)_DNA-binding_superfamily_protein_
AX-115706532	2.119	4	reCj21743	1259	3.23234e-40	AT4G29100.1	basic_helix-loop-helix_(bHLH)_DNA-binding_superfamily_protein_
AX-115707584	2.119	4	reCj24902	347	1.42277e-63	AT2G36000.1	Mitochondrial_transcription_termination_factor_family_protein_
AX-115718259	2.119	4	reCj29824	647	3.26257e-54	AT2G01510.1	Tetratricopeptide_repeat_(TPR)-like_superfamily_protein_
AX-115701426	2.119	4	reCj29824	430	3.26257e-54	AT2G01510.1	Tetratricopeptide_repeat_(TPR)-like_superfamily_protein_
AX-115701602	3.75	4	reCj19820	2146	0	AT1G27680.1	APL2_ADPGLC-PPase_large_subunit_
AX-115734173	4.015	4	reCj19171	2459	0	AT4G10760.1	EMB1706,_MTA_mRNAadenosine_methylase_
AX-115727789	4.015	4	reCj19820	158	0	AT1G27680.1	APL2_ADPGLC-PPase_large_subunit_
AX-115708821	4.015	4	reCj19820	2305	0	AT1G27680.1	APL2_ADPGLC-PPase_large_subunit_
AX-115725615	4.015	4	reCj28474	313		not availab
AX-115701828	4.64	4	reCj22442	460	6.72171e-89	AT2G43320.2	S-adenosyl-L-methionine-dependent_methyltransferases_superfamily_protein_
AX-115718180	5.789	4	reCj25105	756	3.89541e-68	AT5G03560.2	Tetratricopeptide_repeat_(TPR)-like_superfamily_protein_
AX-115679520	5.789	4	reCj29847	159	4.17143e-28	AT3G48530.1	KING1_SNF1-related_protein_kinase_regulatory_subunit_gamma_1_
AX-115710609	7.564	4	reCj18160	3344	1.1178e-70	AT4G12780.1	Chaperone_DnaJ-domain_superfamily_protein_
AX-115696695	7.564	4	reCj18160	1560	1.1178e-70	AT4G12780.1	Chaperone_DnaJ-domain_superfamily_protein_
AX-115717586	7.564	4	reCj24419	650	4.14189e-131	AT1G47250.1	PAF2_20S_proteasome_alpha_subunit_F2_
AX-115687872	8.03	4	reCj12436	1131	0	AT1G09570.1	PHYA,_FHY2,_FRE1,_HY8_phytochrome_A_
AX-115677134	8.176	4	reCj23907	1018	0	AT1G08250.1	ADT6_arogenate_dehydratase_6_
AX-115689942	8.788	4	reCj18180	1624	0	AT3G57880.1	Calcium-dependent_lipid-binding_(CaLB_domain)_plant_phosphoribosyltransferase_family_protein_
AX-115669215	8.967	4	reCj17422	260	0.00049631	AT3G17611.2	ATRBL14,_RBL14_RHOMBOID-like_protein_14_
AX-115689449	10.38	4	reCj29410	207	2.12068e-68	AT1G35180.1	TRAM,_LAG1_and_CLN8_(TLC)_lipid-sensing_domain_containing_protein_
AX-115684073	13.252	4	reCj09936	487	1.16498e-139	AT1G27170.1	transmembrane_receptors;ATP_binding_
AX-115677983	14.189	4	MF_BC_CLC_contig_43644	240	1.07e-15	AT4G18520.1	Pentatricopeptide_repeat_(PPR)_superfamily_protein_
AX-115733742	14.189	4	reCj18658	973	6.79585e-165	AT4G10840.1	Tetratricopeptide_repeat_(TPR)-like_superfamily_protein_
AX-115688302	14.189	4	reCj20163	1756	1.43819e-98	AT5G55830.1	Concanavalin_A-like_lectin_protein_kinase_family_protein_
AX-115680702	14.189	4	reCj23854	468	2.3395e-06	AT4G19050.1	NB-ARC_domain-containing_disease_resistance_protein_
AX-115705853	14.189	4	reCj25949	332	2.26082e-127	AT1G75290.1	NAD(P)-binding_Rossmann-fold_superfamily_protein_
AX-115691600	14.189	4	reCj30624	576	6.18162e-40	AT5G62850.1	AtVEX1,_SWEET5,_AtSWEET5_Nodulin_MtN3_family_protein_
AX-115727231	14.545	4	reCj23854	227	2.3395e-06	AT4G19050.1	NB-ARC_domain-containing_disease_resistance_protein_
AX-115719968	14.655	4	reCj27020	274	7.74501e-38	AT3G12180.1	Cornichon_family_protein_
AX-115690073	14.655	4	reCj27020	470	7.74501e-38	AT3G12180.1	Cornichon_family_protein_
AX-115708309	15.776	4	reCj18658	2284	6.79585e-165	AT4G10840.1	Tetratricopeptide_repeat_(TPR)-like_superfamily_protein_
AX-115710195	15.776	4	reCj18658	475	6.79585e-165	AT4G10840.1	Tetratricopeptide_repeat_(TPR)-like_superfamily_protein_
AX-115714764	15.776	4	reCj18658	584	6.79585e-165	AT4G10840.1	Tetratricopeptide_repeat_(TPR)-like_superfamily_protein_
AX-116813290	15.776	4	reCj18658	912	6.79585e-165	AT4G10840.1	Tetratricopeptide_repeat_(TPR)-like_superfamily_protein_
AX-115693001	15.776	4	reCj24971	290	1.13761e-141	AT5G66530.2	Galactose_mutarotase-like_superfamily_protein_
AX-115702492	16.068	4	reCj23002	184	1.93826e-134	AT4G31970.1	CYP82C2_cytochrome_P450,_family_82,_subfamily_C,_polypeptide_2_
AX-115684617	16.068	4	reCj29141	243	6.67641e-20	AT3G26750.1	CONTAINS_InterPro_DOMAIN/s:_Ubiquitin-conjugating_enzyme_E2C-binding_protein_(InterPro:IPR019193);_Has_26_Blast_hits_to_25_proteins_in_9_species:_Archae_-_0;_Bacteria_-_0;_Me
AX-115710050	16.388	4	reCj18876	1332	2.28051e-165	AT1G25280.1	AtTLP10,_TLP10_tubby_like_protein_10_
AX-115735082	16.534	4	reCj11186	955	0	AT4G25730.1	FtsJ-like_methyltransferase_family_protein_
AX-115666708	17	4	MF_BC_CLC_contig_15001	750	1.44e-95	AT3G18030.1	ATHAL3A,_HAL3A,_HAL3,_ATHAL3_HAL3-like_protein_A_
AX-115679719	17	4	MF_BC_CLC_contig_57410	168	1.18e-29	AT4G31970.1	CYP82C2_cytochrome_P450,_family_82,_subfamily_C,_polypeptide_2_
AX-115694463	17	4	reCj18320	1240	0	AT5G26860.1	LON_ARA_ARA,_LON1_lon_protease_1_
AX-115728499	17	4	reCj18340	1349	0	AT5G49980.1	AFB5_auxin_F-box_protein_5_
AX-115684605	17	4	reCj18642	1286	1.81382e-39	AT1G53025.1	Ubiquitin-conjugating_enzyme_family_protein_
AX-115709859	17	4	reCj18642	1979	1.81382e-39	AT1G53025.1	Ubiquitin-conjugating_enzyme_family_protein_
AX-115710752	17	4	reCj20675	870	1.13698e-38	AT1G05870.4	Protein_of_unknown_function_(DUF1685)_
AX-115685046	17	4	reCj30424	464	3.46352e-39	AT3G26750.1	CONTAINS_InterPro_DOMAIN/s:_Ubiquitin-conjugating_enzyme_E2C-binding_protein_(InterPro:IPR019193);_Has_26_Blast_hits_to_25_proteins_in_9_species:_Archae_-_0;_Bacteria_-_0;_Me
AX-115687411	17	4	reCj30977	608	1.4894e-62	AT3G56620.1	nodulin_MtN21_/EamA-like_transporter_family_protein_
AX-115705427	17	4	reCj30977	659	1.4894e-62	AT3G56620.1	nodulin_MtN21_/EamA-like_transporter_family_protein_
AX-115684403	17	4	reCj31495	177	1.84477e-11	AT1G27180.1	disease_resistance_protein_(TIR-NBS-LRR_class),_putative_
AX-115704902	17.265	4	reCj19218	1819		not availab
AX-115726533	17.529	4	reCj10500	645	0	AT5G63110.1	HDA6,_AXE1,_ATHDA6,_RTS1,_RPD3B,_SIL1_histone_deacetylase_6_
AX-115728732	18.216	4	reCj23686	712	6.24265e-37	AT1G76280.2	Tetratricopeptide_repeat_(TPR)-like_superfamily_protein_
AX-115708447	18.704	4	reCj27329	306	5.8396e-83	AT1G19690.1	NAD(P)-binding_Rossmann-fold_superfamily_protein_
AX-115686150	19.879	4	reCj08391	599	3.08329e-42	AT3G50950.1	ZAR1_HOPZ-ACTIVATED_RESISTANCE_1_
AX-115688937	19.879	4	reCj09088	458	2.35741e-70	AT5G54160.1	ATOMT1,_OMT1_O-methyltransferase_1_
AX-115696000	19.879	4	reCj11262	1773	1.14082e-92	AT5G47280.1	ADR1-L3_ADR1-like_3_
AX-116812029	19.879	4	reCj18271	786	0	AT1G10390.2	Nucleoporin_autopeptidase_
AX-115729480	19.879	4	reCj18499	3255	0	AT5G63420.1	emb2746_RNA-metabolising_metallo-beta-lactamase_family_protein_
AX-115732003	19.879	4	reCj18499	329	0	AT5G63420.1	emb2746_RNA-metabolising_metallo-beta-lactamase_family_protein_
AX-115727026	19.879	4	reCj18499	661	0	AT5G63420.1	emb2746_RNA-metabolising_metallo-beta-lactamase_family_protein_
AX-115703001	19.879	4	reCj19310	260	0	AT5G16930.1	AAA-type_ATPase_family_protein_
AX-115715108	19.879	4	reCj20659	370	3.78657e-87	AT2G34900.1	GTE01,_IMB1,_GTE1_Transcription_factor_GTE6_
AX-115689543	19.879	4	reCj22602	1126	9.90533e-122	AT3G23620.1	Ribosomal_RNA_processing_Brix_domain_protein_
AX-115703075	19.879	4	reCj22602	1229	9.90533e-122	AT3G23620.1	Ribosomal_RNA_processing_Brix_domain_protein_
AX-115710496	19.879	4	reCj23224	289	0	AT3G55070.1	LisH/CRA/RING-U-box_domains-containing_protein_
AX-115694258	19.879	4	reCj24491	1014	8.78211e-30	AT3G50950.1	ZAR1_HOPZ-ACTIVATED_RESISTANCE_1_
AX-115712384	21.054	4	reCj11110	458	1.1912e-126	AT4G33300.2	ADR1-L1_ADR1-like_1_
AX-115728949	21.054	4	reCj18271	267	0	AT1G10390.2	Nucleoporin_autopeptidase_
AX-115730259	21.054	4	reCj18271	2874	0	AT1G10390.2	Nucleoporin_autopeptidase_
AX-115729734	22.661	4	reCj21984	658	2.0228e-57	AT3G02645.1	Plant_protein_of_unknown_function_(DUF247)_
AX-115688861	22.661	4	reCj26081	1096	4.13432e-36	AT1G75670.2	DNA-directed_RNA_polymerases_
AX-115714339	24.269	4	reCj19541	1655	0	AT4G31390.1	Protein_kinase_superfamily_protein_
AX-115730003	24.269	4	reCj19541	2065	0	AT4G31390.1	Protein_kinase_superfamily_protein_
AX-115674026	24.269	4	reCj20174	1355	6.08922e-54	AT2G02540.1	ATHB21,_ZFHD4,_HB21,_ZHD3_homeobox_protein_21_
AX-115668632	24.269	4	reCj31516	332	2.53351e-19	AT1G75220.1	Major_facilitator_superfamily_protein_
AX-116812339	25.88	4	reCj19671	1164	0	AT1G19440.1	KCS4_3-ketoacyl-CoA_synthase_4_
AX-115665557	25.88	4	reCj25945	241	2.68401e-43	AT1G05670.2	Pentatricopeptide_repeat_(PPR-like)_superfamily_protein_
AX-115733928	26.411	4	reCj18037	2767	0	AT4G10710.1	SPT16_global_transcription_factor_C_
AX-116813713	26.411	4	reCj18037	2197	0	AT4G10710.1	SPT16_global_transcription_factor_C_
AX-115730258	27.476	4	reCj18037	3980	0	AT4G10710.1	SPT16_global_transcription_factor_C_
AX-115685265	29.635	4	reCj31184	331	3.18219e-06	AT5G02020.1	SIS_Encodes_a_protein_involved_in_salt_tolerance,_names_SIS_(Salt_Induced_Serine_rich)._
AX-115726276	30.431	4	reCj09109	703	0.361658	AT2G42260.1	UVI4,_PYM_uv-b-insensitive_4_
AX-115698509	30.695	4	reCj09109	234	0.361658	AT2G42260.1	UVI4,_PYM_uv-b-insensitive_4_
AX-115705998	30.959	4	reCj23446	1303	2.09048e-53	AT3G12130.1	KH_domain-containing_protein_/_zinc_finger_(CCCH_type)_family_protein_
AX-115727109	32.837	4	reCj19120	1030	2.69302e-158	AT1G21700.1	ATSWI3C,_CHB4,_SWI3C_SWITCH/sucrose_nonfermenting_3C_
AX-115679131	32.837	4	reCj19744	1375	7.05674e-64	AT4G34140.3	D111/G-patch_domain-containing_protein_
AX-115700463	32.837	4	reCj20248	427	2.16521e-108	AT4G31080.1	Protein_of_unknown_function_(DUF2296)_
AX-115703010	34.556	4	reCj09388	1984	0	AT4G16370.1	ATOPT3,_OPT3_oligopeptide_transporter_
AX-115664830	34.979	4	Cj.9528_1	197	2e-10	AT1G27340.1	Galactose oxidase/kelch repeat superfamily protein
AX-115706862	34.979	4	reCj28539	259	4.87501e-61	AT5G51110.1	Transcriptional_coactivator/pterin_dehydratase_
AX-115694416	38.211	4	reCj21209	1727	7.93271e-63	AT4G35350.2	XCP1_xylem_cysteine_peptidase_1_
AX-115691852	39.054	4	reCj12994	183	3.46173e-102	AT4G37800.1	XTH7_xyloglucan_endotransglucosylase/hydrolase_7_
AX-115682768	39.054	4	reCj12995	282	2.99656e-139	AT5G65730.1	XTH6_xyloglucan_endotransglucosylase/hydrolase_6_
AX-115713256	40.474	4	reCj22032	1508	1.12836e-103	AT1G56670.1	GDSL-like_Lipase/Acylhydrolase_superfamily_protein_
AX-115718831	40.474	4	reCj26525	873	9.18097e-73	AT1G19715.1	Mannose-binding_lectin_superfamily_protein_
AX-115668609	40.474	4	reCj26525	887	9.18097e-73	AT1G19715.1	Mannose-binding_lectin_superfamily_protein_
AX-115719160	40.474	4	reCj31174	510	4.08697e-26	AT1G23390.1	Kelch_repeat-containing_F-box_family_protein_
AX-115686013	41.003	4	reCj05824	165	0	AT3G07100.1	ERMO2,_SEC24A_Sec23/Sec24_protein_transport_family_protein_
AX-115690069	41.003	4	reCj23081	1067	1.49578e-135	AT2G24130.1	Leucine-rich_receptor-like_protein_kinase_family_protein_
[truncated: 4,631 more rows]
