# Supplementary material for: Identification of novel putative causative genes and genetic marker for male sterility in Japanese cedar (Cryptomeria japonica D.Don)
Source: BMC Genomics. 2018 Apr 23;19:277. doi: 10.1186/s12864-018-4581-5 (PMC5914023; doi:10.1186/s12864-018-4581-5)
Supplement: Supplementary file 7 — Results of genotyping and phenotype in three crossed families. (XLSX 33 kb) [file 12864_2018_4581_MOESM7_ESM.xlsx]

## Sheet: Sheet1
Additional File 7 Results of genotyping and phenotype in three crossed families.
Sample Name	Crossed families	Gernotype				Phenotype
		reCJ19250_1927	reCJ19250_2335	reCJ19314_126	reCJ19314_859
Progeny01	Plus-tree A (Ms1/ms1) × Plus-tree B (Ms1/ms1)	GA	CT	CA	CA	Fertile
Progeny02	Plus-tree A (Ms1/ms1) × Plus-tree B (Ms1/ms1)	GA	CT	CA	CA	Fertile
Progeny03	Plus-tree A (Ms1/ms1) × Plus-tree B (Ms1/ms1)	GA	CT	CA	CA	Fertile
Progeny04	Plus-tree A (Ms1/ms1) × Plus-tree B (Ms1/ms1)	GG	CC	AA	AA	Fertile
Progeny05	Plus-tree A (Ms1/ms1) × Plus-tree B (Ms1/ms1)	GG	CC	AA	AA	Fertile
Progeny06	Plus-tree A (Ms1/ms1) × Plus-tree B (Ms1/ms1)	GG	CC	AA	AA	Fertile
Progeny07	Plus-tree A (Ms1/ms1) × Plus-tree B (Ms1/ms1)	GG	CC	CA	CA	Fertile
Progeny08	Plus-tree A (Ms1/ms1) × Plus-tree B (Ms1/ms1)	GA	CT	CA	CA	Fertile
Progeny09	Plus-tree A (Ms1/ms1) × Plus-tree B (Ms1/ms1)	GG	CC	AA	AA	Fertile
Progeny10	Plus-tree A (Ms1/ms1) × Plus-tree B (Ms1/ms1)	GA	CT	CA	CA	Fertile
Progeny11	Plus-tree A (Ms1/ms1) × Plus-tree B (Ms1/ms1)	GA	CT	CA	CA	Fertile
Progeny12	Plus-tree A (Ms1/ms1) × Plus-tree B (Ms1/ms1)	GG	CC	AA	AA	Fertile
Progeny13	Plus-tree A (Ms1/ms1) × Plus-tree B (Ms1/ms1)	GG	CC	AA	AA	Fertile
Progeny14	Plus-tree A (Ms1/ms1) × Plus-tree B (Ms1/ms1)	AA	TT	CC	CC	Stelile
Progeny15	Plus-tree A (Ms1/ms1) × Plus-tree B (Ms1/ms1)	GA	CT	CA	CA	Fertile
Progeny16	Plus-tree A (Ms1/ms1) × Plus-tree B (Ms1/ms1)	AA	TT	CC	CC	Stelile
Progeny17	Plus-tree A (Ms1/ms1) × Plus-tree B (Ms1/ms1)	GG	CC	AA	AA	Fertile
Progeny18	Plus-tree A (Ms1/ms1) × Plus-tree B (Ms1/ms1)	AA	TT	CC	CC	Stelile
Progeny19	Plus-tree A (Ms1/ms1) × Plus-tree B (Ms1/ms1)	GA	CT	CA	CA	Fertile
Progeny20	Plus-tree A (Ms1/ms1) × Plus-tree B (Ms1/ms1)	GG	CC	AA	AA	Fertile
Progeny21	Plus-tree A (Ms1/ms1) × Plus-tree B (Ms1/ms1)	GG	CC	AA	AA	Fertile
Progeny22	Plus-tree A (Ms1/ms1) × Plus-tree B (Ms1/ms1)	GA	CT	CA	CA	Fertile
Progeny01	'Sosyun' (ms1/ms1) × Plus-tree B (Ms1/ms1)	AA	TT	CC	CC	Sterile
Progeny02	'Sosyun' (ms1/ms1) × Plus-tree B (Ms1/ms1)	AA	TT	CC	CC	Sterile
Progeny03	'Sosyun' (ms1/ms1) × Plus-tree B (Ms1/ms1)	GA	CT	CA	CA	Fertile
Progeny04	'Sosyun' (ms1/ms1) × Plus-tree B (Ms1/ms1)	GA	CT	CA	CA	Fertile
Progeny05	'Sosyun' (ms1/ms1) × Plus-tree B (Ms1/ms1)	AA	TT	CC	CC	Sterile
Progeny06	'Sosyun' (ms1/ms1) × Plus-tree B (Ms1/ms1)	GA	CT	CA	CA	Fertile
Progeny07	'Sosyun' (ms1/ms1) × Plus-tree B (Ms1/ms1)	AA	TT	CC	CC	Sterile
Progeny08	'Sosyun' (ms1/ms1) × Plus-tree B (Ms1/ms1)	AA	TT	CC	CC	Sterile
Progeny09	'Sosyun' (ms1/ms1) × Plus-tree B (Ms1/ms1)	GA	CT	CA	CA	Fertile
Progeny10	'Sosyun' (ms1/ms1) × Plus-tree B (Ms1/ms1)	GA	CT	CA	CA	Fertile
Progeny11	'Sosyun' (ms1/ms1) × Plus-tree B (Ms1/ms1)	GA	CT	CA	CA	Fertile
Progeny12	'Sosyun' (ms1/ms1) × Plus-tree B (Ms1/ms1)	GA	CT	CA	CA	Fertile
Progeny13	'Sosyun' (ms1/ms1) × Plus-tree B (Ms1/ms1)	GA	CT	CA	CA	Fertile
Progeny14	'Sosyun' (ms1/ms1) × Plus-tree B (Ms1/ms1)	GA	CT	CA	CA	Fertile
Progeny15	'Sosyun' (ms1/ms1) × Plus-tree B (Ms1/ms1)	GA	CT	CA	CA	Fertile
Progeny16	'Sosyun' (ms1/ms1) × Plus-tree B (Ms1/ms1)	GA	CT	CA	CA	Fertile
Progeny17	'Sosyun' (ms1/ms1) × Plus-tree B (Ms1/ms1)	AA	TT	CC	CC	Sterile
Progeny18	'Sosyun' (ms1/ms1) × Plus-tree B (Ms1/ms1)	AA	TT	CC	CC	Sterile
Progeny01	'Sosyun' (ms1/ms1) × Plus-tree C (Ms1/ms1)	GA	CT	CA	CA	Fertile
Progeny02	'Sosyun' (ms1/ms1) × Plus-tree C (Ms1/ms1)	GA	CT	CA	CA	Fertile
Progeny03	'Sosyun' (ms1/ms1) × Plus-tree C (Ms1/ms1)	AA	TT	CA	CA	Sterile
Progeny04	'Sosyun' (ms1/ms1) × Plus-tree C (Ms1/ms1)	GA	CT	CA	CA	Fertile
Progeny05	'Sosyun' (ms1/ms1) × Plus-tree C (Ms1/ms1)	GA	CT	CA	CA	Fertile
Progeny06	'Sosyun' (ms1/ms1) × Plus-tree C (Ms1/ms1)	AA	TT	CA	CA	Sterile
Progeny07	'Sosyun' (ms1/ms1) × Plus-tree C (Ms1/ms1)	AA	TT	CA	CA	Sterile
Progeny08	'Sosyun' (ms1/ms1) × Plus-tree C (Ms1/ms1)	AA	TT	CA	CA	Sterile
Progeny09	'Sosyun' (ms1/ms1) × Plus-tree C (Ms1/ms1)	GA	CT	CA	CA	Fertile
Progeny10	'Sosyun' (ms1/ms1) × Plus-tree C (Ms1/ms1)	AA	TT	CA	CA	Sterile
Progeny11	'Sosyun' (ms1/ms1) × Plus-tree C (Ms1/ms1)	AA	TT	CA	CA	Sterile
Progeny12	'Sosyun' (ms1/ms1) × Plus-tree C (Ms1/ms1)	AA	TT	CA	CA	Sterile
Progeny13	'Sosyun' (ms1/ms1) × Plus-tree C (Ms1/ms1)	GA	CT	CA	CA	Fertile
Progeny14	'Sosyun' (ms1/ms1) × Plus-tree C (Ms1/ms1)	AA	TT	CA	CA	Sterile
Progeny15	'Sosyun' (ms1/ms1) × Plus-tree C (Ms1/ms1)	AA	TT	CA	CA	Sterile
Progeny16	'Sosyun' (ms1/ms1) × Plus-tree C (Ms1/ms1)	AA	TT	CA	CA	Sterile
Progeny17	'Sosyun' (ms1/ms1) × Plus-tree C (Ms1/ms1)	AA	TT	CA	CA	Sterile
Progeny18	'Sosyun' (ms1/ms1) × Plus-tree C (Ms1/ms1)	GA	CT	CA	CA	Fertile
Progeny19	'Sosyun' (ms1/ms1) × Plus-tree C (Ms1/ms1)	AA	TT	CA	CA	Sterile
Progeny20	'Sosyun' (ms1/ms1) × Plus-tree C (Ms1/ms1)	AA	TT	CA	CA	Sterile
Progeny21	'Sosyun' (ms1/ms1) × Plus-tree C (Ms1/ms1)	AA	TT	CA	CA	Sterile
Progeny22	'Sosyun' (ms1/ms1) × Plus-tree C (Ms1/ms1)	AA	TT	CA	CA	Sterile
Progeny23	'Sosyun' (ms1/ms1) × Plus-tree C (Ms1/ms1)	AA	TT	CA	CA	Sterile
Red caharacter show "male-sterile" progenies.
